# Supplementary material for: Tris(4-methyl­phen­yl)phosphine selenide
Source: Acta Crystallogr Sect E Struct Rep Online. 2010 Dec 8;67(Pt 1):o45. doi: 10.1107/S1600536810050567 (PMC3050420; doi:10.1107/S1600536810050567)
Supplement: Supplementary file 2 [file e-67-00o45-Isup2.hkl]

#
# h,k,l, Fc-squared, Fo-squared, sigma(Fo-squared) and status flag
#
data_I
_shelx_title ' 6ffm1_0m in P2(1)/n         New: P21/c'
_shelx_refln_list_code          4
_shelx_F_calc_maximum      211.80
_exptl_crystal_F_000       784.00
_reflns_d_resolution_high  0.7470
 
loop_
 _symmetry_equiv_pos_as_xyz
 'x, y, z'
 '-x, y+1/2, -z+1/2'
 '-x, -y, -z'
 'x, -y-1/2, z-1/2'
 
_cell_length_a     9.8330
_cell_length_b    19.0584
_cell_length_c    11.9136
_cell_angle_alpha  90.000
_cell_angle_beta  124.969
_cell_angle_gamma  90.000
 
_shelx_F_squared_multiplier     1.000
 
loop_
 _refln_index_h
 _refln_index_k
 _refln_index_l
 _refln_F_squared_calc
 _refln_F_squared_meas
 _refln_F_squared_sigma
 _refln_observed_status
   1   0   0    23281.15    23555.75    324.58 o
   2   0   0     1932.42     2099.86     30.30 o
   3   0   0      892.15      905.00     19.83 o
   4   0   0     1581.55     1648.57     31.28 o
   5   0   0     1835.70     1956.41     37.92 o
   6   0   0     2460.58     2469.23     46.85 o
   7   0   0     3930.28     3852.06     77.13 o
   8   0   0      442.03      401.47     45.79 o
   9   0   0     1136.57     1242.18     77.25 o
  10   0   0     2214.73     2142.25    105.80 o
   1   1   0      270.14      263.30      4.46 o
   2   1   0    11320.54    12011.83     80.97 o
   3   1   0       47.57       57.05      3.38 o
   4   1   0     2655.60     2875.12     32.34 o
   5   1   0     1888.97     1829.83     25.71 o
   6   1   0      543.81      543.85     15.99 o
   7   1   0       56.04       68.48      9.32 o
   8   1   0        5.48      -17.43     17.43 o
   9   1   0       66.87       51.56     24.19 o
  10   1   0      119.30      234.47     48.87 o
   0   2   0      277.86      249.72     13.72 o
   1   2   0      119.71      138.68     14.24 o
   2   2   0     5736.71     5924.60     47.91 o
   3   2   0     2559.96     2587.18     28.04 o
   4   2   0     4593.20     4805.74     54.79 o
   5   2   0     1236.56     1370.58     23.00 o
   6   2   0     1321.15     1347.60     24.29 o
   7   2   0      484.01      472.53     23.15 o
   8   2   0      793.82      801.67     28.05 o
   9   2   0       27.67       22.92     22.25 o
  10   2   0      488.04      454.99     59.92 o
   1   3   0       63.11       75.95     10.32 o
   2   3   0     8782.04     9128.20     95.03 o
   3   3   0      138.03      189.28     10.16 o
   4   3   0     7839.85     8545.52    112.44 o
   5   3   0     5351.90     5296.45     56.10 o
   6   3   0     3512.96     3578.86     55.11 o
   7   3   0       11.30       35.58     11.63 o
   8   3   0     1507.42     1503.34     37.56 o
   9   3   0      193.12      218.90     25.35 o
  10   3   0       51.33       97.99     44.30 o
   0   4   0    23247.65    23148.61    322.16 o
   1   4   0     4312.94     4296.45     56.70 o
   2   4   0       28.35       70.82     17.09 o
   3   4   0        2.89        1.65      3.75 o
   4   4   0       92.36      149.49     11.93 o
   5   4   0      101.81       65.19     11.41 o
   6   4   0      584.57      549.31     15.44 o
   7   4   0       45.00       25.93     12.00 o
   8   4   0       14.14       10.40     13.09 o
   9   4   0        8.52        9.80     19.01 o
  10   4   0      198.94      247.24     40.20 o
   1   5   0     3810.43     3854.93     73.63 o
   2   5   0    15753.44    16657.95    195.84 o
   3   5   0     1029.85     1180.10     23.80 o
   4   5   0     1046.36     1132.79     22.03 o
   5   5   0     1401.99     1394.84     52.62 o
   6   5   0      110.71      105.14     11.91 o
   7   5   0     2301.58     2177.15     44.23 o
   8   5   0     2951.18     2884.38     55.06 o
   9   5   0     2049.06     2170.66     79.89 o
  10   5   0      558.99      537.21     49.85 o
   0   6   0    31601.56    30847.54    563.11 o
   1   6   0     2204.40     2352.38     41.92 o
   2   6   0     4766.98     4907.70     93.49 o
   3   6   0     2987.54     2592.83     57.49 o
   4   6   0     6463.32     6573.04     76.21 o
   5   6   0      361.22      381.90     26.39 o
   6   6   0     1781.78     1856.09     45.34 o
   7   6   0     2315.96     2356.91     70.46 o
   8   6   0     1648.91     1666.63     41.72 o
   9   6   0     1191.01     1244.74    165.61 o
  10   6   0      635.55      544.72     50.62 o
   1   7   0     4047.68     4384.99     96.36 o
   2   7   0     1002.45     1141.63     50.27 o
   3   7   0        0.22        3.55     10.21 o
   4   7   0      874.29     1034.04     24.65 o
   5   7   0      250.83      227.96     16.57 o
   6   7   0       17.48       15.70     11.80 o
   7   7   0     1462.07     1438.81     29.73 o
   8   7   0        0.18       -1.64     13.24 o
   9   7   0      229.12      225.77     29.15 o
  10   7   0       66.96       68.86     34.26 o
   0   8   0     2995.60     2776.34     55.63 o
   1   8   0      174.33      269.31     30.05 o
   2   8   0     1758.73     1802.07     45.92 o
   3   8   0     7547.13     7462.69    129.37 o
   4   8   0     2460.25     2300.11     60.59 o
   5   8   0      430.12      422.45     13.91 o
   6   8   0      101.28      142.60     20.13 o
   7   8   0     1753.06     1731.39     47.31 o
   8   8   0      280.53      340.39     29.19 o
   9   8   0       12.67       19.78     20.08 o
  10   8   0     1076.74     1046.30     65.76 o
   1   9   0     1379.88     1323.88     37.85 o
   2   9   0     3539.43     3416.12     71.42 o
   3   9   0      859.97      829.83     34.16 o
   4   9   0      749.82      763.51     36.83 o
   5   9   0     1171.20     1104.10     32.90 o
   6   9   0      133.67      153.96     17.46 o
   7   9   0      611.40      570.31     44.23 o
   8   9   0     2271.76     2353.40     64.84 o
   9   9   0     1251.29     1431.55    108.85 o
  10   9   0      497.70      501.55     52.91 o
   0  10   0     2703.88     2867.54     61.43 o
   1  10   0     3735.14     3916.34    117.04 o
   2  10   0      171.83      147.81     18.03 o
   3  10   0       23.53       27.14     14.03 o
   4  10   0       48.12       37.05     16.32 o
   5  10   0      379.74      407.73     32.55 o
   6  10   0      457.29      433.64     33.42 o
   7  10   0        8.47       16.07     14.82 o
   8  10   0       30.04       49.05     21.56 o
   9  10   0       94.62       65.63     24.67 o
   1  11   0     6980.88     7138.97    127.83 o
   2  11   0     5811.10     5870.15    118.47 o
   3  11   0      106.14       99.57     18.98 o
   4  11   0      710.24      701.27     37.42 o
   5  11   0     4197.55     4033.72     96.66 o
   6  11   0     1663.07     1649.34     44.90 o
   7  11   0        5.87       30.83     25.36 o
   8  11   0      912.85      897.67     43.78 o
   9  11   0     1090.21     1148.57     51.82 o
   0  12   0     5489.32     5578.15    145.74 o
   1  12   0     1358.21     1249.21     43.96 o
   2  12   0      236.94      213.47     22.10 o
   3  12   0     2732.34     2742.13     81.22 o
   4  12   0      817.50      883.26     48.48 o
   5  12   0       56.12       69.09     23.31 o
   6  12   0      211.55      256.49     21.64 o
   7  12   0      362.67      390.71     53.43 o
   8  12   0        0.86       43.25     35.29 o
   9  12   0      287.99      382.25     36.38 o
   1  13   0      808.05      749.16     28.01 o
   2  13   0      179.85      202.36     32.41 o
   3  13   0       19.82       -1.93     16.49 o
   4  13   0      758.04      674.68     51.45 o
   5  13   0      676.99      720.87     43.68 o
   6  13   0      466.24      543.23     46.83 o
   7  13   0      162.04      200.44     40.37 o
   8  13   0        2.02       -4.66     28.44 o
   9  13   0       30.71        0.32     23.06 o
   0  14   0     6401.09     6178.29    165.42 o
   1  14   0     5416.02     5530.78     90.02 o
   2  14   0        4.91       15.68     16.21 o
   3  14   0     1398.98     1369.59     52.54 o
   4  14   0      652.65      630.68     40.06 o
   5  14   0       11.11       12.33     22.12 o
   6  14   0     2054.10     1984.54    172.29 o
   7  14   0     2007.60     2037.77    127.50 o
   8  14   0      222.06      141.45     37.42 o
   9  14   0      678.51      663.46     53.06 o
   1  15   0      152.35      162.31     18.99 o
   2  15   0      207.90      217.10     31.77 o
   3  15   0      147.04       90.00     23.21 o
   4  15   0      458.30      478.47     46.50 o
   5  15   0     2508.14     2431.07     79.54 o
   6  15   0      680.07      639.05     47.76 o
   7  15   0       40.10       45.85     30.76 o
   8  15   0        6.29      -10.35     29.68 o
   0  16   0      519.10      492.03     45.92 o
   1  16   0        9.61       16.51     14.59 o
   2  16   0      748.66      621.61     98.07 o
   3  16   0     2664.67     2730.65    117.49 o
   4  16   0     1653.36     1600.69    119.18 o
   5  16   0      174.75      187.60     37.28 o
   6  16   0      191.58      196.63     75.20 o
   7  16   0      747.18      721.34     55.14 o
   8  16   0       58.57       47.01     35.13 o
   1  17   0     4223.50     4051.59     94.95 o
   2  17   0     1830.86     1763.49     50.69 o
   3  17   0       14.79        7.51     21.07 o
   4  17   0     2262.26     2178.77     75.53 o
   5  17   0     2586.19     2453.50    115.10 o
   6  17   0      304.17      296.07     41.51 o
   7  17   0      195.73      198.08     42.70 o
   8  17   0      893.38      930.75     68.50 o
   0  18   0        6.47      -18.39     25.91 o
   1  18   0      408.42      506.25     36.07 o
   2  18   0      198.97      222.10     24.56 o
   3  18   0      456.64      517.67     41.68 o
   4  18   0      139.77      196.35     34.19 o
   5  18   0      166.39      207.41     36.25 o
   6  18   0      476.94      522.61    120.93 o
   7  18   0      149.02      103.03     36.15 o
   1  19   0      536.90      497.32     54.88 o
   2  19   0     2231.08     2149.38     78.16 o
   3  19   0      394.13      384.32     30.93 o
   4  19   0       19.74       34.69     27.40 o
   5  19   0       36.24       51.81     34.78 o
   6  19   0      122.54       91.53     35.27 o
   7  19   0      123.19      111.49     38.47 o
   0  20   0     1862.05     1685.60     92.82 o
   1  20   0      152.28      187.91     30.66 o
   2  20   0      698.21      721.76     46.15 o
   3  20   0     2409.94     2474.76     74.05 o
   4  20   0     1157.42     1122.39     62.09 o
   5  20   0      108.24      129.72     35.73 o
   6  20   0      172.89      150.39     39.64 o
   1  21   0       71.64       60.79     52.32 o
   2  21   0      123.06      117.38     33.42 o
   3  21   0       47.68       54.80     24.78 o
   4  21   0       17.63       28.32     23.96 o
   5  21   0       16.02      -24.61     29.20 o
   6  21   0      417.63      399.91     96.37 o
   0  22   0      526.13      448.03     59.32 o
   1  22   0      331.98      315.43     38.13 o
   2  22   0      540.07      571.87     46.50 o
   3  22   0     1359.26     1352.13     66.47 o
   4  22   0      943.90     1034.57     51.39 o
   5  22   0      269.05      226.63     43.25 o
   1  23   0      411.93      431.65     43.55 o
   2  23   0      522.77      532.09     47.99 o
   3  23   0      322.76      236.69     39.07 o
   4  23   0       73.63       -3.00     25.43 o
   0  24   0      811.75      795.39     76.22 o
   1  24   0      236.89      278.38     39.99 o
   2  24   0      296.95      412.53     52.30 o
   3  24   0      451.06      418.90     46.15 o
   1  25   0       72.64       62.12     35.19 o
   2  25   0      511.45      636.27     54.19 o
 -10   1   1      226.94      238.06     46.69 o
  -9   1   1       78.17      112.27     24.46 o
  -8   1   1      781.73      853.21     24.52 o
  -7   1   1      122.02      120.66     10.82 o
  -6   1   1     1334.04     1303.75     24.23 o
  -5   1   1     4432.66     4336.01     49.39 o
  -4   1   1     3955.29     4175.43     35.44 o
  -3   1   1      334.20      340.17      5.94 o
  -2   1   1      411.00      428.87      5.18 o
  -1   1   1     2611.95     2775.44     27.32 o
   0   1   1     1268.18     1339.21     16.11 o
   1   1   1      818.76      855.48     12.73 o
   2   1   1    10406.70    10591.43     92.79 o
   3   1   1     3471.22     3790.28     42.59 o
   4   1   1     5569.36     5880.13     70.40 o
   5   1   1     8676.24     9023.83     84.67 o
   6   1   1     3236.44     3343.42     47.45 o
   7   1   1       89.11       95.73     13.49 o
   8   1   1      328.65      297.01     45.03 o
   9   1   1      708.45      640.56     44.79 o
  10   1   1        9.68       -1.15     39.14 o
 -10   2   1      311.39      287.69     50.27 o
  -9   2   1     1236.95     1177.22     50.16 o
  -8   2   1      325.47      316.66     19.34 o
  -7   2   1     4494.92     4428.31     61.24 o
  -6   2   1     7915.68     7780.70    146.62 o
  -5   2   1       78.35       42.70      6.77 o
  -4   2   1     4501.93     4911.12     46.54 o
  -3   2   1     2266.38     2425.06     20.74 o
  -2   2   1      233.88      260.62      9.77 o
  -1   2   1     8485.38     8612.53     71.88 o
   0   2   1    10785.85    10683.04    165.64 o
   1   2   1    18760.42    18756.09    187.57 o
   2   2   1     3472.03     3683.20     56.69 o
   3   2   1      126.54       78.51      9.36 o
   4   2   1     1724.70     1783.04     46.20 o
   5   2   1     1265.34     1429.23     52.51 o
   6   2   1     1801.66     1882.51     37.82 o
   7   2   1     2315.43     2351.56     55.06 o
   8   2   1      343.88      341.73     33.90 o
   9   2   1      308.76      261.66     34.22 o
  10   2   1      786.31      909.89     79.68 o
 -10   3   1      120.32       71.02     40.03 o
  -9   3   1      697.73      728.27     28.67 o
  -8   3   1     1046.28     1012.10     38.15 o
  -7   3   1     1601.46     1652.40     29.28 o
  -6   3   1        7.37        9.87      6.79 o
  -5   3   1       77.62       95.87      6.42 o
  -4   3   1        6.05        7.68      3.54 o
  -3   3   1       76.08       67.42      4.30 o
  -2   3   1    10284.49    11352.77    140.66 o
  -1   3   1      123.65      126.97      6.29 o
   0   3   1     3493.00     3565.52     40.09 o
   1   3   1     9058.76     9269.58    111.27 o
   2   3   1     3002.46     3178.32     48.31 o
   3   3   1     1381.03     1449.64     23.80 o
   4   3   1     1004.39     1020.05     48.96 o
   5   3   1      104.36      122.77     14.67 o
   6   3   1      435.50      478.52     20.76 o
   7   3   1      127.61      132.99     21.57 o
   8   3   1      469.93      493.89     32.23 o
   9   3   1      116.51      146.78     33.56 o
  10   3   1      373.11      383.12     61.07 o
 -11   4   1       59.06       86.42     48.52 o
 -10   4   1     1051.92     1167.64     62.09 o
  -9   4   1     1051.93     1060.32     34.28 o
  -8   4   1       31.43       48.90     13.48 o
  -7   4   1     3154.16     3035.07     51.21 o
  -6   4   1     2842.00     2946.06     39.51 o
  -5   4   1       55.03       54.41      7.01 o
  -4   4   1     5895.30     6071.10     82.13 o
  -3   4   1    12723.02    12914.05    118.42 o
  -2   4   1     1651.12     1732.42     29.36 o
  -1   4   1     5436.61     5650.91     59.92 o
   0   4   1    33943.60    34046.19    623.02 o
   1   4   1    14843.35    15477.18    187.29 o
   2   4   1      503.51      523.20     17.34 o
   3   4   1     5563.06     5463.26     77.69 o
   4   4   1     6014.53     5781.52     69.53 o
   5   4   1      177.10      165.69     16.11 o
   6   4   1      786.42      796.31     53.21 o
   7   4   1     3437.52     3450.98     59.18 o
   8   4   1      915.97      893.35     40.00 o
   9   4   1        7.91        6.46     19.32 o
  10   4   1      440.72      403.65     65.34 o
 -11   5   1     1136.63     1457.66    106.14 o
 -10   5   1      189.86      180.72     36.41 o
  -9   5   1      474.69      524.91     31.61 o
  -8   5   1       97.04      107.89     15.32 o
  -7   5   1      143.92      158.09     11.30 o
  -6   5   1       61.72       59.88      8.49 o
  -5   5   1     1687.58     1620.38     53.04 o
  -4   5   1     3706.01     3756.82     66.13 o
  -3   5   1     1623.55     1781.64     33.86 o
  -2   5   1     2309.87     2350.47     45.56 o
  -1   5   1      144.03      159.17      6.34 o
   0   5   1       29.16       23.48      5.61 o
   1   5   1     3312.47     3476.35     50.51 o
   2   5   1     4989.30     4927.09     86.56 o
   3   5   1      494.41      500.20     24.98 o
   4   5   1     1140.21     1324.75     52.77 o
   5   5   1     3224.60     3176.68     45.72 o
   6   5   1      605.11      615.71     28.55 o
   7   5   1       41.70       61.38     14.48 o
   8   5   1      204.36      221.34     20.23 o
   9   5   1      224.63      284.21     41.17 o
  10   5   1       86.84       56.61     47.37 o
 -10   6   1      534.17      592.57     49.02 o
  -9   6   1      732.93      732.56     36.73 o
  -8   6   1        2.53       27.50     12.95 o
  -7   6   1       67.84       69.30     10.14 o
  -6   6   1       65.13       92.78     11.67 o
  -5   6   1       37.60       42.41      9.50 o
  -4   6   1     3676.56     3663.89     56.44 o
  -3   6   1     2662.71     2449.90     43.14 o
  -2   6   1     1602.24     1582.19     25.03 o
  -1   6   1     1195.75     1249.25     21.08 o
   0   6   1      810.45      884.77     20.55 o
   1   6   1      883.11      976.42     22.90 o
   2   6   1      891.94      877.72     29.45 o
   3   6   1     3555.68     3658.06     76.57 o
   4   6   1     1203.33     1254.33     32.89 o
   5   6   1      345.06      324.17     14.48 o
   6   6   1      288.79      306.65     26.12 o
   7   6   1       14.14       21.95     15.90 o
   8   6   1        3.53      -13.72     13.72 o
   9   6   1        8.39      -14.65     29.01 o
 -10   7   1       17.66      -14.82     29.18 o
  -9   7   1     1087.52     1184.66     46.53 o
  -8   7   1     7158.99     7320.98    100.13 o
  -7   7   1     3993.38     3962.97     53.29 o
  -6   7   1       87.96       96.65     18.55 o
  -5   7   1     2914.59     2767.21     58.59 o
  -4   7   1     1205.15     1131.59     38.27 o
  -3   7   1     1063.27     1262.41     27.10 o
  -2   7   1     9629.83    10341.65    129.49 o
  -1   7   1     7107.56     7178.04    112.08 o
   0   7   1      842.80      911.72     32.82 o
   1   7   1    10257.92    11123.34    170.24 o
   2   7   1    22493.51    22069.85    460.24 o
   3   7   1     6183.29     5975.29    133.37 o
   4   7   1       61.67       80.31     17.74 o
   5   7   1     1215.87     1248.45     40.19 o
   6   7   1      168.32      167.42     26.48 o
   7   7   1      359.55      308.38     25.24 o
   8   7   1     1900.80     1879.02     73.11 o
   9   7   1     1735.71     1893.24     80.83 o
 -10   8   1      814.66      755.39     57.50 o
  -9   8   1      493.98      561.05     35.60 o
  -8   8   1      512.64      501.13     54.10 o
  -7   8   1       93.70      107.55     11.97 o
  -6   8   1        9.66       15.64     10.94 o
  -5   8   1      296.16      297.16     16.43 o
  -4   8   1     1573.03     1373.10     43.75 o
  -3   8   1     6466.12     6472.41    114.04 o
  -2   8   1     5848.32     6140.32    105.75 o
  -1   8   1      120.66      150.40      9.30 o
   0   8   1     2837.50     3106.81     49.52 o
   1   8   1      100.38       88.68     18.95 o
   2   8   1        0.42       -9.59      9.59 o
   3   8   1     1623.43     1510.25     46.42 o
   4   8   1     1993.94     1939.15     56.91 o
   5   8   1      701.11      623.32     43.64 o
   6   8   1      279.59      282.58     15.72 o
   7   8   1      656.69      659.67     33.34 o
   8   8   1        1.80        9.99     19.54 o
   9   8   1       74.40       57.34     31.50 o
 -10   9   1        8.17       41.85     23.25 o
  -9   9   1       28.44       48.00     23.84 o
  -8   9   1      329.64      321.42     28.16 o
  -7   9   1      256.72      238.15     34.77 o
  -6   9   1     1993.15     2097.67     92.13 o
  -5   9   1     3551.25     3494.17     82.49 o
  -4   9   1     2410.31     2639.91     65.11 o
  -3   9   1       20.89       31.03     13.03 o
  -2   9   1     4313.57     4473.67     85.13 o
  -1   9   1     3671.07     3690.67     49.95 o
   0   9   1       78.29       43.78      8.87 o
   1   9   1      441.40      605.49     26.65 o
   2   9   1     1654.05     1517.91     44.73 o
   3   9   1     1886.20     2083.42     57.32 o
   4   9   1     1110.07     1095.95     26.56 o
   5   9   1     4491.28     4466.25     78.47 o
   6   9   1     3544.77     3553.28     70.98 o
   7   9   1      270.56      264.88     24.72 o
   8   9   1      519.74      438.76     32.71 o
   9   9   1       84.44       62.80     35.19 o
 -10  10   1       88.28       73.89     26.33 o
  -9  10   1     2011.05     2039.52     69.74 o
  -8  10   1      118.83      108.78     23.05 o
  -7  10   1     2962.38     2895.22     60.01 o
  -6  10   1     6311.57     6349.90    111.31 o
  -5  10   1      399.23      446.93     67.86 o
  -4  10   1     7401.01     7455.04    136.15 o
  -3  10   1     5022.53     4944.61     97.38 o
  -2  10   1     2558.41     2569.69     60.10 o
  -1  10   1      262.84      268.47     13.31 o
   0  10   1     5017.16     5008.30     90.41 o
   1  10   1     6141.49     5831.64    105.91 o
   2  10   1      506.93      546.50     87.30 o
   3  10   1     3531.16     3377.98     78.34 o
   4  10   1     2820.09     2590.89     80.79 o
   5  10   1      104.94      127.32     24.87 o
   6  10   1     1373.48     1317.39     42.12 o
   7  10   1      987.50      991.73     53.25 o
   8  10   1     1505.62     1521.35     71.87 o
   9  10   1      140.17      143.18     39.78 o
 -10  11   1        2.66      -17.04     22.06 o
  -9  11   1      210.31      254.63     35.44 o
  -8  11   1      467.88      473.30     48.29 o
  -7  11   1      570.85      553.47     48.70 o
  -6  11   1       21.98       31.58     12.56 o
  -5  11   1      295.93      295.23     56.91 o
  -4  11   1     1501.78     1450.03     49.98 o
  -3  11   1      119.14      110.65     18.63 o
  -2  11   1      655.94      720.85     31.60 o
  -1  11   1        4.11        1.82      8.73 o
   0  11   1     1633.74     1755.77     45.61 o
   1  11   1     1207.72     1110.01     46.31 o
   2  11   1     2934.54     3183.50     73.93 o
   3  11   1      363.71      334.58     27.34 o
   4  11   1        8.68       22.32     18.71 o
   5  11   1       29.50       32.39     20.65 o
   6  11   1      140.42      150.25     20.40 o
   7  11   1     1911.59     1912.65     66.82 o
   8  11   1      270.26      236.26     70.65 o
   9  11   1       79.74      123.08     39.25 o
  -9  12   1       63.30       65.71     25.89 o
  -8  12   1      273.81      270.09     29.82 o
  -7  12   1     1594.39     1642.95     75.99 o
  -6  12   1     1784.85     1763.74     43.90 o
  -5  12   1      280.12      255.45     28.41 o
  -4  12   1       52.87       58.29     18.53 o
  -3  12   1      859.80      841.65     37.61 o
  -2  12   1      114.21      116.00     18.23 o
  -1  12   1      490.12      385.10     19.30 o
   0  12   1     4226.25     3976.16     66.69 o
   1  12   1     4730.02     4800.20     96.62 o
   2  12   1      206.31      183.25     22.32 o
   3  12   1     1314.68     1368.45     50.44 o
   4  12   1      982.59      944.80     45.95 o
   5  12   1      201.81      228.95     30.64 o
   6  12   1        6.86        0.85     36.91 o
   7  12   1      140.71      133.32     32.99 o
   8  12   1        6.88       -3.98     28.57 o
   9  12   1       11.08       13.76     24.76 o
  -9  13   1        7.98       -7.22     23.22 o
  -8  13   1      775.65      688.00     40.44 o
  -7  13   1      215.03      217.29     33.69 o
  -6  13   1      825.97      845.97    111.94 o
  -5  13   1     1731.06     1759.09     62.01 o
  -4  13   1     2031.48     2114.19     64.49 o
  -3  13   1       32.49        6.37     16.02 o
  -2  13   1     5222.82     5010.21    102.24 o
  -1  13   1     5385.10     5228.32    101.22 o
   0  13   1     1464.08     1569.66     76.39 o
   1  13   1      890.17      887.48     30.92 o
   2  13   1     1801.12     1768.87     56.18 o
   3  13   1      530.64      475.04     40.03 o
   4  13   1     1193.28     1145.64     50.91 o
   5  13   1     5344.90     5686.76    128.61 o
   6  13   1     2744.73     2815.35     65.63 o
   7  13   1       75.40       63.53     30.37 o
   8  13   1     1004.04      938.91     63.74 o
  -9  14   1       41.63       61.98     29.06 o
  -8  14   1       70.68       70.02     24.46 o
  -7  14   1      114.16       98.86     30.32 o
  -6  14   1      213.97      227.60     33.38 o
  -5  14   1       52.48       56.51     24.45 o
  -4  14   1        1.55        3.53     18.55 o
  -3  14   1      227.91      226.70     26.03 o
  -2  14   1       21.50       40.48     13.99 o
  -1  14   1      154.81      130.00     19.54 o
   0  14   1       10.57        2.67     11.55 o
   1  14   1      211.87      204.45     19.03 o
   2  14   1       22.51        6.33     45.45 o
   3  14   1      271.58      233.13     28.49 o
   4  14   1       95.70      104.86     25.94 o
   5  14   1      168.74      179.21     31.06 o
   6  14   1       12.88       24.24     17.09 o
   7  14   1      110.58       49.14     30.20 o
   8  14   1       52.46       81.69     36.05 o
  -9  15   1      235.69      224.71     35.63 o
  -8  15   1      365.11      359.47     57.55 o
  -7  15   1      197.53      258.58     38.51 o
  -6  15   1      242.60      264.79     34.71 o
  -5  15   1     2913.35     2922.35    147.09 o
  -4  15   1     1355.34     1587.75     60.05 o
  -3  15   1        8.64       18.20     18.59 o
  -2  15   1     3414.80     3288.58     66.64 o
  -1  15   1     2498.45     2550.28     67.12 o
   0  15   1       10.98       10.54     12.77 o
   1  15   1      130.68      143.29     18.53 o
   2  15   1     1742.09     1633.28     87.87 o
   3  15   1      518.94      473.47     47.39 o
   4  15   1      172.18      194.77     30.22 o
   5  15   1     2924.80     3004.29    106.46 o
   6  15   1     2049.96     2131.88    111.69 o
   7  15   1       28.76       16.04     30.29 o
   8  15   1      140.50      151.89     40.46 o
  -8  16   1      249.83      287.55     43.64 o
  -7  16   1     1681.40     1688.55    110.51 o
  -6  16   1     2000.07     2028.30     76.38 o
  -5  16   1     1768.25     1545.17     63.71 o
  -4  16   1       17.60        3.23     20.78 o
  -3  16   1      247.33      225.07     28.36 o
  -2  16   1      285.20      228.70     26.11 o
  -1  16   1      124.52      102.71     24.16 o
   0  16   1     7317.69     7177.76    204.08 o
   1  16   1     3086.36     2963.08     78.83 o
   2  16   1       64.00       26.55     20.40 o
   3  16   1     1207.13     1078.30     51.97 o
   4  16   1      868.55      962.75     55.48 o
   5  16   1       66.32       58.75     30.32 o
   6  16   1       48.08       46.23     39.54 o
   7  16   1      305.90      375.93     46.74 o
  -8  17   1      546.32      495.71     51.03 o
  -7  17   1      149.70      187.93     37.74 o
  -6  17   1       67.72       65.53     30.00 o
  -5  17   1        1.37       20.57     25.59 o
  -4  17   1      129.68      147.24     29.54 o
  -3  17   1     1180.07     1186.24     54.51 o
  -2  17   1      244.68      224.46     27.85 o
  -1  17   1        5.18       24.68     19.32 o
   0  17   1        0.38       12.07     14.85 o
   1  17   1       75.71       68.90     25.93 o
   2  17   1      118.19      142.64     22.32 o
   3  17   1     1959.97     1850.48     68.24 o
   4  17   1      328.76      295.49     37.29 o
   5  17   1      375.43      409.02     43.57 o
   6  17   1      747.57      671.57     68.82 o
   7  17   1       13.79       27.76     32.71 o
  -8  18   1        0.38       29.54     34.81 o
  -7  18   1      525.06      548.97     51.38 o
  -6  18   1      449.53      489.94     46.54 o
  -5  18   1      695.78      652.31     49.22 o
  -4  18   1     1204.04     1243.69     58.88 o
  -3  18   1     2028.83     2148.06     59.72 o
  -2  18   1     1957.19     2024.51     66.60 o
  -1  18   1       32.26       52.43     24.84 o
   0  18   1      552.57      540.39     37.87 o
   1  18   1     2443.22     2411.46     73.79 o
   2  18   1       20.34       47.55     19.32 o
   3  18   1     2907.67     2915.37     89.62 o
   4  18   1     2270.63     2304.11     82.85 o
   5  18   1      914.15      993.35     87.75 o
   6  18   1      213.48      225.64     42.16 o
   7  18   1      762.11      682.38     59.55 o
  -7  19   1      287.10      340.45     46.29 o
  -6  19   1       63.98       35.91     30.46 o
  -5  19   1      107.82      130.09     32.81 o
  -4  19   1      392.91      465.93     42.76 o
  -3  19   1      397.55      401.09     37.75 o
  -2  19   1     1074.20     1077.60     56.93 o
  -1  19   1      547.54      550.24     53.94 o
   0  19   1       32.05       61.47     23.75 o
   1  19   1      311.49      281.21     27.58 o
   2  19   1      275.89      341.20     29.39 o
   3  19   1      486.03      441.79     38.68 o
   4  19   1       55.47       49.17     30.64 o
   5  19   1      345.15      392.71     46.72 o
   6  19   1      596.94      659.16     56.91 o
  -7  20   1      648.31      698.80     59.23 o
  -6  20   1      114.25      153.91     39.28 o
  -5  20   1      157.37      162.55     36.43 o
  -4  20   1      680.36      715.52     44.52 o
  -3  20   1     1832.71     1792.41    104.03 o
  -2  20   1      205.33      148.60     29.39 o
  -1  20   1        0.77       -1.93     21.30 o
   0  20   1       55.69       76.78     26.46 o
   1  20   1        2.62        7.84     18.14 o
   2  20   1      190.81      180.40     26.22 o
   3  20   1      336.21      374.45     33.13 o
   4  20   1      251.15      260.25     40.21 o
   5  20   1       11.07        9.86     31.92 o
   6  20   1      154.65      219.15    103.86 o
  -6  21   1       33.93       13.03     31.78 o
  -5  21   1     1141.38     1119.06    107.31 o
  -4  21   1     1166.33     1174.81     61.24 o
  -3  21   1       46.60       23.83     26.27 o
  -2  21   1      810.41      851.27     51.49 o
  -1  21   1      847.33      812.03     48.71 o
   0  21   1       74.04       59.07     26.86 o
   1  21   1      917.73      845.86     53.52 o
   2  21   1     1868.40     1951.47     61.37 o
   3  21   1     1206.03     1271.26     53.41 o
   4  21   1       17.33        4.24     23.44 o
   5  21   1      672.83      565.55     55.53 o
  -5  22   1       35.77       57.34     27.13 o
  -4  22   1      500.38      596.17     49.30 o
  -3  22   1     1658.70     1753.58     72.27 o
  -2  22   1     1493.58     1385.39     63.90 o
  -1  22   1      250.20      278.48     49.78 o
   0  22   1      117.89       77.71     37.30 o
   1  22   1       26.56       36.84     26.11 o
   2  22   1      294.55      264.89     31.35 o
   3  22   1      745.79      777.54     45.59 o
   4  22   1      811.74      830.44     85.75 o
  -5  23   1      566.15      597.09     54.02 o
  -4  23   1      230.74      206.53     39.29 o
  -3  23   1       16.62      -22.40     26.49 o
  -2  23   1      140.17      128.87     33.92 o
  -1  23   1      537.62      493.94     44.27 o
   0  23   1      166.40      193.33     35.54 o
   1  23   1       73.85       63.79     52.81 o
   2  23   1      159.96      179.02     36.75 o
   3  23   1       65.53       48.71     27.09 o
   4  23   1       74.49       61.08     29.05 o
  -4  24   1      232.71      397.54     66.96 o
  -3  24   1     1191.42     1350.75     96.07 o
  -2  24   1      719.14      671.23     51.95 o
  -1  24   1      303.24      319.77     41.13 o
   0  24   1     1455.91     1427.48     93.23 o
   1  24   1      601.64      521.45     48.89 o
   2  24   1       82.70      100.40     35.20 o
   3  24   1      892.79      821.03     51.53 o
  -2  25   1      113.33       74.94     35.63 o
  -1  25   1       11.03       16.43     30.42 o
   0  25   1       41.60       18.04     30.68 o
   1  25   1       63.07       39.19     32.19 o
 -10   0   2     1184.99     1190.79     75.62 o
  -9   0   2     2484.87     2450.18     63.01 o
  -8   0   2        3.81       -3.98     12.80 o
  -7   0   2     7017.12     6908.95    119.42 o
  -6   0   2    13750.72    14224.58    235.58 o
  -5   0   2     9999.72    10057.49    126.44 o
  -4   0   2      730.25      782.65     14.10 o
  -3   0   2     5442.72     5581.53     53.78 o
  -2   0   2      373.46      353.81      9.25 o
  -1   0   2     1102.10     1150.86     57.32 o
   0   0   2    44859.82    41443.37    496.61 o
   1   0   2    22015.11    22533.66    255.41 o
   2   0   2     1592.51     1564.28     32.17 o
   3   0   2     1849.91     1720.03     30.74 o
   4   0   2    10090.38     9960.45    283.70 o
   5   0   2      503.79      539.15     22.74 o
   6   0   2      276.20      278.74     16.47 o
   7   0   2      597.11      574.83     55.61 o
   8   0   2      926.74      921.58     71.57 o
   9   0   2      176.82      168.32     47.50 o
 -10   1   2      905.14     1010.65     71.95 o
  -9   1   2        6.41       -0.83     12.94 o
  -8   1   2       14.69       13.46      9.86 o
  -7   1   2     1136.43     1176.08     24.51 o
  -6   1   2      525.36      653.94     17.07 o
  -5   1   2      544.91      505.28     13.02 o
  -4   1   2     2005.16     2018.43     18.99 o
  -3   1   2     9601.51    10214.11     65.98 o
  -2   1   2    29262.43    29800.11    234.76 o
  -1   1   2     4725.38     4846.42     39.60 o
   0   1   2      493.27      550.33      8.45 o
   1   1   2     4949.78     5333.37     43.89 o
   2   1   2     5259.21     5733.30     86.66 o
   3   1   2      740.49      846.45     21.51 o
   4   1   2        3.30        6.32      6.20 o
   5   1   2      718.29      662.79     20.53 o
   6   1   2      988.38     1027.17     28.15 o
   7   1   2      163.83      169.19     22.66 o
   8   1   2      198.37      206.78     32.15 o
   9   1   2        5.79        3.51     26.66 o
 -10   2   2      459.56      462.88     55.74 o
  -9   2   2     1177.72     1140.84     37.17 o
  -8   2   2        1.30       10.40      8.95 o
  -7   2   2      388.46      397.06     15.14 o
  -6   2   2     1277.88     1229.81     19.25 o
  -5   2   2       26.11       12.69      5.43 o
  -4   2   2     2496.41     2629.87     22.98 o
  -3   2   2     8150.57     8459.47     62.77 o
  -2   2   2    12677.59    13115.35     99.58 o
  -1   2   2      661.63      669.24      8.20 o
   0   2   2      521.17      570.13      7.23 o
   1   2   2       65.66       52.17      3.29 o
   2   2   2       67.05       39.62      3.75 o
   3   2   2     1640.67     1537.94     50.74 o
   4   2   2     1312.84     1222.77     51.83 o
   5   2   2      955.01     1029.86     37.52 o
   6   2   2      200.32      196.95     15.83 o
   7   2   2     1640.25     1651.57     50.85 o
   8   2   2      418.92      385.84     31.91 o
   9   2   2       26.29       35.12     29.45 o
 -10   3   2       11.28       15.83     32.73 o
  -9   3   2       12.37       11.89     12.82 o
  -8   3   2     1219.77     1316.79     32.95 o
  -7   3   2     2358.73     2357.83     35.99 o
  -6   3   2       29.62       31.82      6.54 o
  -5   3   2     4264.45     4037.56     41.68 o
  -4   3   2    13290.74    13882.61    107.96 o
  -3   3   2      213.83      198.77      7.05 o
  -2   3   2    13098.10    13302.14    109.40 o
  -1   3   2     5433.06     5540.91     59.84 o
   0   3   2       37.57       37.39      3.47 o
   1   3   2      312.06      340.74      7.89 o
   2   3   2     2589.58     2405.86     39.13 o
   3   3   2     2090.28     1967.61     34.96 o
   4   3   2      217.74      258.81     17.84 o
   5   3   2     3107.97     3118.30     75.01 o
   6   3   2     5194.07     5261.01    193.19 o
   7   3   2      821.58      802.09     28.83 o
   8   3   2      191.84      209.22     28.86 o
   9   3   2      546.15      551.69     45.65 o
 -11   4   2       78.63      143.44     49.42 o
 -10   4   2      274.56      264.92     59.07 o
  -9   4   2      150.54      145.75     21.02 o
  -8   4   2      775.09      778.44     26.37 o
  -7   4   2     1636.99     1591.54     28.74 o
  -6   4   2     1898.68     1922.13     37.39 o
  -5   4   2       39.01       18.82      5.11 o
  -4   4   2        1.58        0.89      3.60 o
  -3   4   2     1516.08     1615.54     25.93 o
  -2   4   2     1159.50     1279.10     16.28 o
  -1   4   2       17.02       10.03      3.46 o
   0   4   2     2832.77     2920.88     35.94 o
   1   4   2     1095.94     1136.09     21.11 o
   2   4   2      151.08      162.09     15.13 o
   3   4   2       92.00      106.96     10.49 o
   4   4   2      921.00      866.64     46.66 o
   5   4   2      588.39      516.07     34.54 o
   6   4   2        0.54        5.91     14.89 o
   7   4   2       10.56        5.27     13.55 o
   8   4   2        0.84      -15.20     18.43 o
   9   4   2        2.64      -11.28     21.65 o
 -11   5   2      470.92      345.56     59.49 o
 -10   5   2        2.34       11.04     19.51 o
  -9   5   2     1110.99     1120.87     42.32 o
  -8   5   2     1767.07     1879.40     39.88 o
  -7   5   2     1236.06     1227.65     28.99 o
  -6   5   2       73.11      114.80      9.13 o
  -5   5   2     2949.65     2717.09     35.41 o
  -4   5   2     3663.13     3512.02     40.93 o
  -3   5   2      872.28      899.83     16.12 o
  -2   5   2     2860.04     3035.28     35.91 o
  -1   5   2    13540.09    13806.14    152.13 o
   0   5   2      611.32      662.28     16.91 o
   1   5   2     2524.49     2548.71     72.98 o
   2   5   2     8754.49     8572.94    179.45 o
   3   5   2    14273.50    14576.03    178.60 o
   4   5   2     2580.54     2675.17     41.50 o
   5   5   2      460.06      480.67     30.85 o
   6   5   2     1908.74     1859.61     50.26 o
   7   5   2      479.67      487.86     31.52 o
   8   5   2     1941.53     1862.53     60.29 o
   9   5   2     1737.70     1861.29     80.98 o
 -11   6   2       13.56       19.22     48.42 o
 -10   6   2      403.33      460.28     33.14 o
  -9   6   2     4457.12     4488.17     88.59 o
  -8   6   2     1168.25     1236.03     32.82 o
  -7   6   2      317.44      321.82     16.43 o
  -6   6   2     3655.64     3859.66     48.61 o
  -5   6   2     1010.77      975.59     21.07 o
  -4   6   2     8642.79     9042.76     96.89 o
  -3   6   2    13318.88    13841.40    142.90 o
  -2   6   2     9580.35    10169.54    105.12 o
  -1   6   2     4077.30     4091.50     56.28 o
   0   6   2     6937.82     7299.88    115.15 o
   1   6   2    11302.77    12439.44    188.05 o
   2   6   2     1546.07     1602.94     29.78 o
   3   6   2     1378.35     1369.53     43.81 o
   4   6   2     5504.28     5193.66     68.15 o
   5   6   2       83.69       90.58     13.15 o
   6   6   2     2473.19     2398.16     86.91 o
   7   6   2     1856.21     1885.09     54.50 o
   8   6   2     1354.14     1468.23     52.74 o
   9   6   2        6.54      -23.53     48.74 o
 -11   7   2      197.14      203.76     62.25 o
 -10   7   2        0.48        3.18     20.69 o
  -9   7   2      208.14      230.25     25.38 o
  -8   7   2       24.85       25.90     12.49 o
  -7   7   2       91.86      100.69     10.52 o
  -6   7   2        6.09        8.16      9.04 o
  -5   7   2      186.05      238.37     12.75 o
  -4   7   2      653.36      751.42     19.40 o
  -3   7   2        7.15        3.45      5.49 o
  -2   7   2        1.89        5.47      4.64 o
  -1   7   2      820.79      874.30     21.04 o
   0   7   2      615.72      719.89     27.27 o
   1   7   2      338.23      418.44     21.54 o
   2   7   2     2027.52     2113.49     37.95 o
   3   7   2       64.25       84.30     16.76 o
   4   7   2       27.30       42.57     11.85 o
   5   7   2     1468.37     1393.43     30.28 o
   6   7   2      204.50      213.06     22.22 o
   7   7   2      590.05      602.79     34.98 o
   8   7   2      284.04      277.24     30.03 o
   9   7   2        0.71      -28.73     28.73 o
 -11   8   2      202.25      234.92     43.02 o
 -10   8   2     1108.49     1241.00     70.40 o
  -9   8   2      380.41      398.49     39.60 o
  -8   8   2      227.13      182.08     17.16 o
  -7   8   2      154.07      184.64     21.87 o
  -6   8   2     1517.38     1576.24     31.34 o
  -5   8   2      824.64      942.71     20.14 o
  -4   8   2      251.43      211.90     12.26 o
  -3   8   2     9678.41     9666.29    122.97 o
  -2   8   2     5111.58     5004.36     85.88 o
  -1   8   2      469.81      532.97     17.66 o
   0   8   2       38.51       41.72     10.34 o
   1   8   2     2783.59     2588.20     57.88 o
   2   8   2      171.38      150.59     17.80 o
   3   8   2     1949.22     1953.29     36.16 o
   4   8   2     1227.23     1189.74     80.75 o
   5   8   2     1343.77     1323.27     49.00 o
   6   8   2        4.26       15.16     15.49 o
   7   8   2     2566.06     2573.32     65.33 o
   8   8   2     1286.78     1399.29     68.83 o
   9   8   2       16.13        7.35     32.84 o
 -10   9   2       75.36       39.08     25.54 o
  -9   9   2      880.72      917.86     55.15 o
  -8   9   2     1135.22     1201.63     35.36 o
  -7   9   2      596.25      612.88     28.96 o
  -6   9   2       13.74       10.61      8.28 o
  -5   9   2     1023.72      922.47     29.91 o
  -4   9   2     3148.52     3117.18     51.80 o
  -3   9   2     1910.54     1974.86     70.48 o
  -2   9   2     3567.52     3688.47     67.88 o
  -1   9   2      936.72      872.56     27.71 o
   0   9   2      216.81      218.64     13.58 o
   1   9   2     2647.62     2595.00     59.84 o
   2   9   2     6819.31     6781.92    122.73 o
   3   9   2     5169.22     5197.00     77.27 o
   4   9   2     1959.04     1976.55     79.57 o
   5   9   2      869.43      842.01     26.15 o
   6   9   2     1130.04     1169.09     64.80 o
   7   9   2       84.06       63.37     20.94 o
   8   9   2     1280.47     1120.85    108.04 o
   9   9   2     1098.84     1033.53     83.01 o
 -10  10   2        8.58       20.48     22.40 o
  -9  10   2      140.29      154.92     39.38 o
  -8  10   2      166.72      130.77     17.80 o
  -7  10   2     1285.94     1160.56     84.01 o
  -6  10   2      947.76      946.95     27.11 o
  -5  10   2     2384.26     2358.96    119.65 o
  -4  10   2     1077.05     1064.35     40.31 o
  -3  10   2        6.51       11.97     12.17 o
  -2  10   2     2014.24     2017.16     46.44 o
  -1  10   2     4453.73     4927.70     72.95 o
   0  10   2      669.65      641.02     29.98 o
   1  10   2      929.99      814.39     33.11 o
   2  10   2      228.53      208.80     21.51 o
   3  10   2      164.93      210.21     21.95 o
   4  10   2       33.06       49.57     20.19 o
   5  10   2     1258.72     1314.50     54.07 o
   6  10   2      734.56      731.62     35.07 o
   7  10   2       24.82       13.79     21.99 o
   8  10   2      113.19      111.14     61.48 o
 -10  11   2      638.08      653.20     42.43 o
  -9  11   2      146.76      166.98     28.54 o
  -8  11   2     1295.50     1332.48     39.56 o
  -7  11   2     1301.43     1249.71     57.48 o
  -6  11   2       15.83       -0.07     19.07 o
  -5  11   2     3015.63     3075.24     77.63 o
  -4  11   2     3653.53     3620.32    116.02 o
  -3  11   2      158.60      171.97     33.86 o
  -2  11   2     6642.28     6594.89    144.63 o
  -1  11   2    18726.70    18666.81    225.38 o
   0  11   2     1305.47     1349.26     33.66 o
   1  11   2     1736.72     1932.13     53.64 o
   2  11   2     3017.11     3017.11     73.52 o
   3  11   2     2234.07     2178.04     64.13 o
   4  11   2      221.47      244.73     19.15 o
   5  11   2     5872.97     5747.61    127.90 o
   6  11   2     3488.28     3494.99    123.29 o
   7  11   2      172.74      195.75     26.07 o
   8  11   2       63.05       50.21     43.49 o
 -10  12   2      568.52      567.46     47.77 o
  -9  12   2      675.84      588.13     50.16 o
  -8  12   2      291.59      308.01     23.92 o
  -7  12   2      162.29      173.03     29.73 o
  -6  12   2     1147.36     1195.42     37.44 o
  -5  12   2     1469.45     1432.17     52.84 o
  -4  12   2       38.22       40.73     17.11 o
  -3  12   2      720.37      712.54     47.59 o
  -2  12   2     1596.03     1567.32     36.28 o
  -1  12   2      833.26      791.51     26.57 o
   0  12   2     2125.71     2016.20     44.01 o
   1  12   2     1542.37     1613.87     50.39 o
   2  12   2      237.95      201.83     53.24 o
   3  12   2     1018.99      861.76     87.47 o
   4  12   2     1223.29     1259.09     53.26 o
   5  12   2      151.71      147.44     31.62 o
   6  12   2       52.14       40.59     18.60 o
   7  12   2      550.41      651.35     54.41 o
   8  12   2      346.07      409.19     49.05 o
 -10  13   2      238.94      253.32     34.28 o
  -9  13   2       22.84       16.59     22.35 o
  -8  13   2      186.64      214.97     21.88 o
  -7  13   2        1.53       16.47     23.33 o
  -6  13   2      343.91      374.41     34.44 o
  -5  13   2     1043.30     1142.13     49.16 o
  -4  13   2      244.30      224.54     48.35 o
  -3  13   2      650.97      508.23     31.13 o
  -2  13   2      203.34      167.42     20.10 o
  -1  13   2     2193.20     2237.84     47.16 o
   0  13   2      427.44      429.81     22.51 o
   1  13   2      332.99      351.13     27.47 o
   2  13   2      860.76      881.46     64.83 o
   3  13   2       68.04       97.33     23.07 o
   4  13   2       60.56       65.85     23.69 o
   5  13   2      798.26      839.32     49.95 o
   6  13   2      530.28      564.59     35.70 o
   7  13   2       75.42      126.02     36.11 o
   8  13   2       33.05       48.49     53.54 o
  -9  14   2      200.11      227.85     31.98 o
  -8  14   2       14.38       -3.69     20.46 o
  -7  14   2     2347.10     2554.07     83.62 o
  -6  14   2     7897.04     7870.26    196.89 o
  -5  14   2     3193.82     3336.33     88.16 o
  -4  14   2       23.78       17.54     19.07 o
  -3  14   2     1082.43      973.56     42.58 o
  -2  14   2       36.62       28.77     15.39 o
  -1  14   2     1008.63      976.36     31.74 o
   0  14   2     1880.14     1839.24     58.45 o
   1  14   2     5906.09     5533.32     91.61 o
   2  14   2      715.07      697.76     39.97 o
   3  14   2     1282.83     1267.54     54.03 o
   4  14   2     1743.20     1797.38     67.18 o
   5  14   2      700.22      636.34     46.69 o
   6  14   2       37.46       -2.71     20.36 o
   7  14   2      383.55      427.35     49.03 o
  -9  15   2       93.20      102.88     28.34 o
  -8  15   2      369.71      345.90     34.64 o
  -7  15   2        7.46       10.83     26.04 o
  -6  15   2      227.13      270.58     33.95 o
  -5  15   2       63.87       76.06     45.67 o
  -4  15   2      489.57      524.22     36.29 o
  -3  15   2        6.81       -1.49     22.32 o
  -2  15   2     1310.12     1160.11     45.76 o
  -1  15   2     3589.19     3455.19     65.75 o
   0  15   2      495.48      404.28     24.40 o
   1  15   2       27.01       20.77     14.53 o
   2  15   2      255.88      289.85     43.85 o
   3  15   2       76.15       89.76     25.68 o
   4  15   2      401.78      404.00     41.46 o
   5  15   2     1491.05     1539.46     67.86 o
   6  15   2     2051.29     2051.79     81.67 o
   7  15   2        0.07      -21.18     29.63 o
  -9  16   2      149.93      114.46     42.88 o
  -8  16   2       33.38       36.41     23.19 o
  -7  16   2      194.66      206.46     36.46 o
  -6  16   2      347.22      378.12     38.44 o
  -5  16   2        7.31       35.74     23.03 o
  -4  16   2      628.72      655.91     41.13 o
  -3  16   2     6054.91     6119.06    123.79 o
  -2  16   2     2599.22     2379.62     77.84 o
  -1  16   2      276.76      306.22     23.97 o
   0  16   2     1047.23     1027.14     36.82 o
   1  16   2      504.53      592.40     30.15 o
   2  16   2       72.49       59.16     24.50 o
   3  16   2      432.87      466.50     40.22 o
   4  16   2      442.65      415.48     85.61 o
   5  16   2      499.81      484.27     45.51 o
   6  16   2       39.78       19.22     28.93 o
   7  16   2      699.17      713.74     59.80 o
  -8  17   2     1169.14     1149.02     54.64 o
  -7  17   2      517.80      568.26     67.84 o
  -6  17   2      169.35      127.80     31.38 o
  -5  17   2     2149.50     2289.03     77.49 o
  -4  17   2     1704.29     1640.11     63.20 o
  -3  17   2        3.45        8.06     18.05 o
  -2  17   2     2252.19     2280.71    114.68 o
  -1  17   2     3518.82     3510.02     86.61 o
   0  17   2     1969.68     1995.44     52.51 o
   1  17   2       86.50       89.47     19.29 o
   2  17   2     1036.00     1177.75     71.19 o
   3  17   2      780.79      771.38     49.37 o
   4  17   2      128.91      132.31     32.54 o
   5  17   2     2696.39     2706.28     92.93 o
   6  17   2      870.48      848.22     81.51 o
  -8  18   2        4.28      -15.81     25.23 o
  -7  18   2      104.75      127.26     79.47 o
  -6  18   2     1663.40     1725.44    104.07 o
  -5  18   2      564.19      508.13     54.12 o
  -4  18   2       94.23       78.19     36.02 o
  -3  18   2       34.96      -13.99     18.79 o
  -2  18   2      143.52      148.79     25.71 o
  -1  18   2       21.48       46.25     25.35 o
   0  18   2      223.46      233.24     23.84 o
   1  18   2      382.02      376.73     32.39 o
   2  18   2       66.36       36.98     19.31 o
   3  18   2      266.91      357.91     64.10 o
   4  18   2       39.62       40.57     33.27 o
   5  18   2       24.56       19.27     30.23 o
   6  18   2        4.43      -10.47     31.04 o
  -8  19   2      453.46      567.02     73.02 o
  -7  19   2      235.12      208.55     40.39 o
  -6  19   2      130.44      103.85     32.47 o
  -5  19   2      331.92      315.29     38.74 o
  -4  19   2      942.44      832.32     73.26 o
  -3  19   2      458.75      510.72     79.70 o
  -2  19   2      148.62      155.31     31.84 o
  -1  19   2      363.82      349.77     79.98 o
   0  19   2       70.72       66.83     19.87 o
   1  19   2      830.85      865.64     39.70 o
   2  19   2     1762.89     1765.97     55.82 o
   3  19   2     1370.37     1664.90    100.36 o
   4  19   2      819.13      763.94     56.33 o
   5  19   2       79.51       76.20     34.88 o
   6  19   2       53.48      154.11     41.65 o
  -7  20   2      172.86      184.85     41.69 o
  -6  20   2      768.70      693.69     76.73 o
  -5  20   2      259.13      141.35     45.45 o
  -4  20   2     1032.06     1025.34     55.35 o
  -3  20   2     2661.85     2710.05     83.88 o
  -2  20   2     1445.29     1548.39     62.79 o
  -1  20   2       41.05       26.85     34.74 o
   0  20   2     1922.14     1888.62     56.26 o
   1  20   2     1186.43     1336.43     50.15 o
   2  20   2       43.14       -7.00     20.17 o
   3  20   2      803.81      800.21     43.30 o
   4  20   2      542.84      628.73     79.85 o
   5  20   2        5.85       55.23     34.48 o
  -6  21   2       33.82      102.98     48.48 o
  -5  21   2       23.41       11.28     29.29 o
  -4  21   2       75.26       81.70     34.95 o
  -3  21   2      176.97      225.71     34.40 o
  -2  21   2       45.88       28.77     26.68 o
  -1  21   2       19.18       29.71     24.53 o
   0  21   2       16.34        7.46     23.63 o
   1  21   2      113.03      116.50     24.98 o
   2  21   2      119.05      106.65     25.52 o
   3  21   2        0.53       30.09     23.50 o
   4  21   2       76.80      100.27     36.18 o
   5  21   2       10.51       59.62     48.27 o
  -6  22   2      423.59      369.76     64.66 o
  -5  22   2       36.27       62.32     31.71 o
  -4  22   2      289.50      312.17     41.61 o
  -3  22   2      976.65     1034.48     58.00 o
  -2  22   2     1442.73     1452.88     86.83 o
  -1  22   2        0.43       26.64     35.12 o
   0  22   2      319.36      393.36     64.57 o
   1  22   2      517.71      519.05     43.66 o
   2  22   2       35.34       62.86     24.88 o
   3  22   2      311.73      351.07     36.11 o
   4  22   2     1479.65     1686.00     65.62 o
  -5  23   2      139.10      165.68     57.81 o
  -4  23   2     1065.25     1102.87    103.37 o
  -3  23   2       58.36       94.93     44.96 o
  -2  23   2       20.89       17.18     28.44 o
  -1  23   2      300.17      389.45     42.73 o
   0  23   2      128.81      117.37     33.80 o
   1  23   2      395.37      491.20     46.59 o
   2  23   2     1564.47     1697.31     95.08 o
   3  23   2      822.09      852.74     71.71 o
  -4  24   2       90.20       75.22     34.66 o
  -3  24   2       97.87       29.44     31.25 o
  -2  24   2      381.87      391.84     46.12 o
  -1  24   2      170.24      190.55     37.49 o
   0  24   2      145.12      129.38     34.81 o
   1  24   2      248.45      282.50     40.94 o
   2  24   2      182.03      265.71     35.10 o
  -2  25   2      649.55      814.11     58.04 o
  -1  25   2      878.96      959.13     59.73 o
   0  25   2      426.29      447.77     46.79 o
 -10   1   3     1175.47     1258.91    114.91 o
  -9   1   3       37.45       34.78     11.60 o
  -8   1   3     2430.93     2473.65     42.75 o
  -7   1   3     2708.04     2671.52     42.38 o
  -6   1   3      434.76      416.40     13.45 o
  -5   1   3     1819.56     1832.63     20.26 o
  -4   1   3     5201.41     5134.50     44.26 o
  -3   1   3      413.10      504.24     11.74 o
  -2   1   3      789.29      822.54     33.48 o
  -1   1   3    20973.82    20507.15    202.55 o
   0   1   3    25858.47    25590.50    202.79 o
   1   1   3       99.25      114.72      6.61 o
   2   1   3     2156.18     2128.21     29.11 o
   3   1   3     3043.76     3291.39     41.91 o
   4   1   3      246.34      225.06      9.94 o
   5   1   3      967.00     1023.50     35.62 o
   6   1   3     2790.76     2718.26     77.90 o
   7   1   3      240.46      239.35     27.54 o
   8   1   3      124.11       94.37     30.11 o
   9   1   3      607.91      666.93     51.89 o
 -10   2   3       21.85      -13.47     30.47 o
  -9   2   3      381.59      419.20     19.50 o
  -8   2   3        4.93       14.72      8.65 o
  -7   2   3     1717.62     1605.29     28.31 o
  -6   2   3     3998.56     3930.25     47.16 o
  -5   2   3     2377.84     2178.54     22.39 o
  -4   2   3     3302.02     3381.14     31.67 o
  -3   2   3     4216.70     4269.21     48.56 o
  -2   2   3    14060.66    14410.62    144.80 o
  -1   2   3      848.64      894.92     12.67 o
   0   2   3     5232.09     5298.85     47.41 o
   1   2   3    10829.38    11436.94    148.57 o
   2   2   3     1581.48     1650.81     47.51 o
   3   2   3     2756.31     2719.40     44.58 o
   4   2   3     8590.27     8402.07    121.76 o
   5   2   3     1831.12     1764.91     47.89 o
   6   2   3       64.34       73.93     19.22 o
   7   2   3      606.85      558.45     35.35 o
   8   2   3      257.24      310.54     32.12 o
   9   2   3      204.71      163.94     36.71 o
 -10   3   3        0.61       -2.39     19.52 o
  -9   3   3      711.33      705.12     22.58 o
  -8   3   3      113.97      128.03     11.25 o
  -7   3   3       27.53       27.30      7.86 o
  -6   3   3       60.66       63.20      6.63 o
  -5   3   3     1260.35     1369.02     19.43 o
  -4   3   3     1118.01     1143.64     17.55 o
  -3   3   3    14460.04    14921.39    123.18 o
  -2   3   3      297.81      266.35     11.66 o
  -1   3   3        9.59        8.57      4.09 o
   0   3   3     1786.54     1881.21     21.37 o
   1   3   3     5348.92     5562.65     66.22 o
   2   3   3     4898.05     5111.71     71.15 o
   3   3   3      182.92      184.56     15.51 o
   4   3   3      982.32      919.59     32.23 o
   5   3   3        1.32       -8.75     13.47 o
   6   3   3       39.19       43.46     17.79 o
   7   3   3      108.07      124.14     23.68 o
   8   3   3        3.67       33.19     23.28 o
   9   3   3       50.54       99.24     34.75 o
 -11   4   3       78.78      170.28     46.60 o
 -10   4   3     1502.52     1482.04     57.51 o
  -9   4   3     2955.37     3007.26     60.63 o
  -8   4   3     1271.17     1237.90     26.37 o
  -7   4   3      495.95      493.93     16.96 o
  -6   4   3     3374.98     3445.73     38.49 o
  -5   4   3     5061.81     5244.50     53.23 o
  -4   4   3      102.58      127.40      7.11 o
  -3   4   3     9845.85    10026.89    103.58 o
  -2   4   3    17834.21    18351.55    184.35 o
  -1   4   3        2.91        3.59      3.79 o
   0   4   3     3821.25     3818.82     41.32 o
   1   4   3     3134.13     3006.26     44.28 o
   2   4   3      515.81      504.73     18.18 o
   3   4   3     2136.21     2274.43     44.79 o
   4   4   3     2651.53     2579.47     54.68 o
   5   4   3      672.32      628.55     30.26 o
   6   4   3      160.58      133.38     20.94 o
   7   4   3     1163.76     1219.81    103.89 o
   8   4   3     3230.80     3260.50     80.59 o
   9   4   3      683.88      660.01     44.54 o
 -11   5   3      100.22      145.79     47.41 o
 -10   5   3      704.49      746.44     37.29 o
  -9   5   3       56.86       62.42     18.49 o
  -8   5   3      592.36      594.70     21.42 o
  -7   5   3     1412.77     1342.75     24.71 o
  -6   5   3      388.61      455.41     19.08 o
  -5   5   3     2673.01     2771.82     38.08 o
  -4   5   3     1683.26     1634.70     25.56 o
  -3   5   3     5961.13     6755.32     59.95 o
  -2   5   3      145.74      134.75      6.07 o
  -1   5   3     3876.66     3802.52     45.66 o
   0   5   3     4381.38     4666.16     56.00 o
   1   5   3       75.56       78.03      6.93 o
   2   5   3     5358.94     5389.60     63.71 o
   3   5   3      843.17      809.97     23.13 o
   4   5   3      446.54      427.13     33.37 o
   5   5   3      364.77      356.07     29.57 o
   6   5   3      946.93      859.36     40.66 o
   7   5   3      160.25      185.99     25.86 o
   8   5   3      311.31      298.44     32.34 o
 -11   6   3       22.87       15.76     26.85 o
 -10   6   3     1150.67     1110.83     45.17 o
  -9   6   3     2032.04     2122.95     56.47 o
  -8   6   3     1111.65     1095.63     30.44 o
  -7   6   3       11.89        4.38     10.26 o
  -6   6   3      463.48      521.94     19.84 o
  -5   6   3      329.62      376.89     15.78 o
  -4   6   3      925.10     1017.28     22.68 o
  -3   6   3      172.91      132.58      9.69 o
  -2   6   3      404.13      355.90     12.07 o
  -1   6   3      700.90      708.63     16.02 o
   0   6   3      500.30      512.63     17.06 o
   1   6   3     1156.88     1183.72     38.60 o
   2   6   3      408.30      411.66     23.09 o
   3   6   3        2.75        4.49      9.52 o
   4   6   3        9.52       16.44      8.91 o
   5   6   3       57.44       73.63     17.40 o
   6   6   3       76.58       71.51     18.89 o
   7   6   3      248.52      202.20     26.95 o
   8   6   3      420.30      430.82     53.37 o
 -11   7   3      667.02      647.92     57.81 o
 -10   7   3       24.20       26.06     19.85 o
  -9   7   3      861.57      843.29     38.18 o
  -8   7   3     4082.91     4020.97     72.15 o
  -7   7   3     2153.55     2163.30     42.45 o
  -6   7   3        5.09       -3.92      8.99 o
  -5   7   3     1890.34     1685.85     55.28 o
  -4   7   3    10197.11    10034.83    113.20 o
  -3   7   3     3471.17     3526.01     39.63 o
  -2   7   3     1091.30     1137.83     27.17 o
  -1   7   3     5948.60     5918.25     68.95 o
   0   7   3     2096.32     2070.28     38.05 o
   1   7   3     3455.46     3472.01     54.54 o
   2   7   3     9103.74     8909.82    115.98 o
   3   7   3     9017.12     8647.61    119.15 o
   4   7   3     1893.67     1833.28     36.50 o
   5   7   3      434.66      349.96     30.66 o
   6   7   3     1674.94     1724.38     52.49 o
   7   7   3      209.63      234.11     27.95 o
   8   7   3       86.82      115.28     32.17 o
 -11   8   3       29.23       37.14     27.83 o
 -10   8   3     1385.55     1507.17     53.22 o
  -9   8   3     2578.96     2490.55     64.09 o
  -8   8   3     1322.67     1423.42     36.49 o
  -7   8   3      245.76      225.58     16.75 o
  -6   8   3       46.03       32.95     11.20 o
  -5   8   3        9.07        3.04     10.23 o
  -4   8   3      810.39      841.79     19.01 o
  -3   8   3     1999.91     1948.42     28.90 o
  -2   8   3     3891.66     4031.18     58.39 o
  -1   8   3      191.92      136.42     16.68 o
   0   8   3     1585.42     1588.66     44.18 o
   1   8   3       39.48       87.34     12.07 o
   2   8   3       55.59       70.88     23.82 o
   3   8   3      262.73      251.38     32.73 o
   4   8   3       14.94        5.35     11.60 o
   5   8   3       40.25       24.53     12.83 o
   6   8   3       14.91        5.55     17.27 o
   7   8   3      762.93      846.50     56.29 o
   8   8   3      940.89      928.02    163.58 o
 -11   9   3      999.95     1048.21     60.71 o
 -10   9   3     1226.87     1261.12     51.52 o
  -9   9   3       24.74       16.18     17.81 o
  -8   9   3     1187.94     1134.82     50.11 o
  -7   9   3       66.86      100.56     14.74 o
  -6   9   3     1494.76     1545.69     59.00 o
  -5   9   3     1642.75     1788.61     62.77 o
  -4   9   3     2526.39     2526.50     65.23 o
  -3   9   3      810.60      841.68     22.22 o
  -2   9   3      961.58      964.19     25.12 o
  -1   9   3     9976.39    10113.53    171.17 o
   0   9   3     1030.62      893.73     56.38 o
   1   9   3      122.51      160.59     13.86 o
   2   9   3      677.42      644.31     45.77 o
   3   9   3      235.81      242.04     15.05 o
   4   9   3        7.45        0.07     12.21 o
   5   9   3       90.03       86.48     13.78 o
   6   9   3     2036.60     1904.52     72.43 o
   7   9   3      359.53      369.57     31.79 o
   8   9   3        2.94       13.80     30.68 o
 -11  10   3       76.37       91.33     33.35 o
 -10  10   3      476.04      487.68     36.26 o
  -9  10   3     2007.42     1878.14     58.14 o
  -8  10   3      861.95      869.74     31.87 o
  -7  10   3       96.29      127.80     16.41 o
  -6  10   3     4543.87     4607.39    107.33 o
  -5  10   3     3296.28     3414.47     72.12 o
  -4  10   3      924.13      956.63     66.71 o
  -3  10   3     4310.12     4221.65     76.08 o
  -2  10   3     1680.17     1420.57     33.23 o
  -1  10   3     1894.43     2047.32     46.76 o
   0  10   3      944.71      833.57     33.02 o
   1  10   3     5948.08     5966.49     88.41 o
   2  10   3     1095.08     1082.57     29.81 o
   3  10   3      203.47      220.58     13.66 o
   4  10   3     4425.83     4210.73    109.56 o
   5  10   3       46.03       48.23     13.57 o
   6  10   3      502.60      473.09     32.62 o
   7  10   3      710.85      740.80     41.15 o
   8  10   3     1343.01     1296.96     73.60 o
 -10  11   3       21.00       22.59     23.35 o
  -9  11   3       64.64       60.79     21.81 o
  -8  11   3      461.85      466.37     25.50 o
  -7  11   3      607.71      605.32     30.41 o
  -6  11   3     1306.77     1324.13     42.90 o
  -5  11   3     1445.55     1372.75     32.42 o
  -4  11   3     1897.94     1699.13     67.81 o
  -3  11   3     1208.63     1186.24     37.81 o
  -2  11   3      194.28      202.11     14.42 o
  -1  11   3       52.26       36.81     10.51 o
   0  11   3      842.91      920.08     28.32 o
   1  11   3      391.17      446.15     59.28 o
   2  11   3     2942.01     2938.04     55.19 o
   3  11   3     2070.36     2010.63     42.04 o
   4  11   3       48.51       66.39     22.97 o
   5  11   3      331.09      358.66     28.21 o
   6  11   3      269.44      298.74     29.37 o
   7  11   3      136.81      130.26     26.12 o
   8  11   3      212.96      200.70     42.31 o
 -10  12   3      121.07      138.39     28.38 o
  -9  12   3      154.22      164.11     27.03 o
  -8  12   3        3.62        3.34     14.75 o
  -7  12   3      797.40      792.92     36.89 o
  -6  12   3     3739.04     3925.82     78.45 o
  -5  12   3     1977.41     2190.72     68.41 o
  -4  12   3      324.17      325.72     33.42 o
  -3  12   3       27.91       57.91     21.08 o
  -2  12   3     1427.86     1436.36     42.51 o
  -1  12   3        4.41        4.46     10.20 o
   0  12   3     1978.14     1759.79     41.43 o
   1  12   3     5860.08     5720.86    113.42 o
   2  12   3     1272.41     1249.25     35.76 o
   3  12   3     1328.66     1355.41     53.08 o
   4  12   3     1120.80     1091.78     77.80 o
   5  12   3     1756.59     1647.73     47.68 o
   6  12   3      460.73      511.37     47.49 o
   7  12   3       11.41       13.04     30.42 o
 -10  13   3      540.36      529.70     50.49 o
  -9  13   3        3.46      -19.58     19.58 o
  -8  13   3     1905.48     1900.46     53.25 o
  -7  13   3      954.23      927.59     59.53 o
  -6  13   3        1.81        6.51     18.71 o
  -5  13   3      269.88      255.17     27.43 o
  -4  13   3     1517.16     1401.24     67.39 o
  -3  13   3      163.60      201.87     28.47 o
  -2  13   3     9669.90     9499.82    129.13 o
  -1  13   3    10578.13    10387.64    151.70 o
   0  13   3     4570.44     4492.88     76.14 o
   1  13   3      384.87      337.16     27.92 o
   2  13   3      632.39      557.22     26.40 o
   3  13   3      564.56      533.95     24.87 o
   4  13   3      129.62      173.14     30.98 o
   5  13   3     1255.25     1204.71     43.24 o
   6  13   3     1769.82     1688.20     56.65 o
   7  13   3      592.52      616.34     81.77 o
 -10  14   3        0.28        0.06     28.76 o
  -9  14   3       98.44      115.13     26.40 o
  -8  14   3        7.52        2.12     16.01 o
  -7  14   3      995.64      916.12     41.73 o
  -6  14   3        3.32      -17.09     23.62 o
  -5  14   3       19.90       27.51     27.68 o
  -4  14   3       97.49       94.79     28.30 o
  -3  14   3      544.89      517.81     41.91 o
  -2  14   3       11.97       17.56     12.09 o
  -1  14   3      119.88      159.03     19.77 o
   0  14   3        2.78       22.42     13.42 o
   1  14   3        1.13       16.26     25.18 o
   2  14   3        0.04       -7.52     13.53 o
   3  14   3       16.56       19.34     16.29 o
   4  14   3       11.16       23.04     23.56 o
   5  14   3        0.09      -16.76     16.76 o
   6  14   3       23.80       20.22     22.16 o
   7  14   3       31.50       -4.88     33.06 o
  -9  15   3      104.32       56.00     26.51 o
  -8  15   3      310.20      385.46     27.93 o
  -7  15   3      293.65      291.13     33.70 o
  -6  15   3       48.88       50.44     23.37 o
  -5  15   3      539.60      552.55     50.32 o
  -4  15   3     2864.63     2919.88    104.86 o
  -3  15   3     3647.91     3785.94     87.03 o
  -2  15   3      194.41      195.30     35.67 o
  -1  15   3     6800.63     6806.21    104.72 o
   0  15   3     2403.46     2382.49     54.61 o
   1  15   3      208.31      177.92     27.63 o
   2  15   3     1235.59     1122.34    124.45 o
   3  15   3      589.44      514.79     27.83 o
   4  15   3       23.53        1.46     38.88 o
   5  15   3      827.83      735.66     78.91 o
   6  15   3     2144.65     2186.47    117.96 o
   7  15   3      720.99      679.55     59.01 o
  -9  16   3       36.71       25.57     32.04 o
  -8  16   3       85.11       59.04     24.52 o
  -7  16   3      418.74      468.94     51.45 o
  -6  16   3     4018.37     3969.98    104.13 o
  -5  16   3     7076.94     7329.09    203.10 o
  -4  16   3       46.76       -0.21     24.20 o
  -3  16   3      365.05      317.37     29.03 o
  -2  16   3      119.86      175.27     28.69 o
  -1  16   3      608.73      626.40     28.81 o
   0  16   3     1381.03     1266.52     51.32 o
   1  16   3     1815.87     1844.12     62.57 o
   2  16   3      153.27      182.44     30.45 o
   3  16   3      750.70      682.53     45.96 o
   4  16   3     2829.20     3067.63    206.75 o
   5  16   3      641.45      592.32     51.05 o
   6  16   3       21.94       28.59     31.72 o
  -9  17   3      201.36      159.73     40.11 o
  -8  17   3      171.84      129.33     27.93 o
  -7  17   3        1.10       -1.84     20.07 o
  -6  17   3       45.95       59.72     27.34 o
  -5  17   3       30.39        3.24     31.03 o
  -4  17   3       88.41       69.10     31.88 o
  -3  17   3      179.14      217.18     27.01 o
  -2  17   3     1843.68     1789.46     47.16 o
  -1  17   3      304.48      299.71     23.98 o
   0  17   3        1.63       -8.15     14.47 o
   1  17   3      572.21      624.04     48.06 o
   2  17   3      137.29      181.98     30.56 o
   3  17   3      584.92      601.22     46.20 o
   4  17   3      378.23      356.99     54.90 o
   5  17   3      101.93       86.06     34.27 o
   6  17   3      222.81      215.83     80.87 o
  -8  18   3      606.58      532.55     41.32 o
  -7  18   3      110.65      116.17     27.23 o
  -6  18   3     1580.88     1679.84     91.84 o
  -5  18   3       33.30       41.87     32.86 o
  -4  18   3      369.84      407.29     35.62 o
  -3  18   3     1743.84     1623.72     94.36 o
  -2  18   3     1372.98     1447.40     56.10 o
  -1  18   3        4.80       13.86     15.71 o
   0  18   3      409.57      415.09     38.97 o
   1  18   3     3225.25     3230.89     73.13 o
   2  18   3     1151.77     1020.25     44.11 o
   3  18   3      212.45      242.64     37.06 o
   4  18   3     1020.34     1052.86     62.99 o
   5  18   3      428.62      351.03     46.49 o
  -8  19   3      302.61      304.84     47.83 o
  -7  19   3      310.26      311.32     41.82 o
  -6  19   3        9.26       11.10     34.10 o
  -5  19   3       93.32       53.43     34.48 o
  -4  19   3     1072.30     1157.38    108.06 o
  -3  19   3      807.70      764.19     88.96 o
  -2  19   3      131.11      149.26     27.15 o
  -1  19   3     1563.91     1558.06     48.56 o
   0  19   3      604.30      626.32     34.44 o
   1  19   3        9.74       -9.96     17.73 o
   2  19   3      559.65      513.04     34.87 o
   3  19   3     1170.12     1254.39    126.86 o
   4  19   3       29.62       23.74     30.52 o
   5  19   3      335.31      332.02     52.71 o
  -7  20   3      353.36      486.50     48.32 o
  -6  20   3       13.01       30.69     39.22 o
  -5  20   3      209.59      215.33     34.28 o
  -4  20   3       42.71       63.04     27.58 o
  -3  20   3     1408.87     1354.04     85.27 o
  -2  20   3     1444.68     1422.45     96.20 o
  -1  20   3        1.34       12.87     18.73 o
   0  20   3      149.62      157.72     48.08 o
   1  20   3      576.74      521.10     34.79 o
   2  20   3       81.10       99.91     24.87 o
   3  20   3       23.15        3.51     23.36 o
   4  20   3        5.25      -13.64     31.31 o
  -7  21   3      470.72      441.46     71.49 o
  -6  21   3       60.33       83.56     41.18 o
  -5  21   3     1594.80     1713.37     72.41 o
  -4  21   3     2162.10     2064.00     75.09 o
  -3  21   3     1181.87     1063.27     76.18 o
  -2  21   3        4.68       30.53     25.03 o
  -1  21   3      904.24      955.07     51.70 o
   0  21   3       89.34       53.91     22.33 o
   1  21   3      321.40      309.75     31.44 o
   2  21   3     1532.19     1645.41     58.18 o
   3  21   3     1363.71     1435.86     58.34 o
   4  21   3      238.51      313.94     49.06 o
  -6  22   3      278.73      256.62     56.97 o
  -5  22   3       45.54       72.54     29.51 o
  -4  22   3      410.40      435.04     95.58 o
  -3  22   3      604.16      718.07     50.48 o
  -2  22   3      235.43      231.16     35.32 o
  -1  22   3      199.67      142.88     32.47 o
   0  22   3       22.40       21.00     21.21 o
   1  22   3      855.30      854.76     44.55 o
   2  22   3      119.93      125.23     45.01 o
   3  22   3       45.25       63.57     40.88 o
  -5  23   3      157.57      132.94     49.51 o
  -4  23   3       31.63       32.57     50.27 o
  -3  23   3      132.54      182.48     50.72 o
  -2  23   3      127.60      180.06     61.35 o
  -1  23   3      495.08      567.88     51.90 o
   0  23   3      508.21      544.01     38.44 o
   1  23   3       24.00       19.65     24.34 o
   2  23   3        8.67       15.84     43.01 o
  -4  24   3       48.50       93.42     49.29 o
  -3  24   3     1181.96     1159.94     82.82 o
  -2  24   3      625.73      684.89     52.01 o
  -1  24   3       15.35       21.32     31.84 o
   0  24   3      341.75      360.05    129.10 o
   1  24   3      834.95      818.83     76.10 o
 -10   0   4       12.94       -7.26     15.35 o
  -9   0   4      737.43      691.46     33.97 o
  -8   0   4      338.07      373.72     24.09 o
  -7   0   4     1129.63     1086.87     34.79 o
  -6   0   4     8426.36     8381.08    136.39 o
  -5   0   4    23477.39    23982.13    339.56 o
  -4   0   4      810.98      989.32     45.09 o
  -3   0   4     9154.59     9413.09    205.19 o
  -2   0   4    12038.23    11764.67    246.93 o
  -1   0   4      109.50       91.76      5.42 o
   0   0   4     9250.94     9959.56    120.41 o
   1   0   4      138.56       76.54     12.13 o
   2   0   4     1913.00     1935.38    111.45 o
   3   0   4      911.29      778.92     34.70 o
   4   0   4    13572.60    13008.82    246.49 o
   5   0   4     7365.45     7346.63    162.54 o
   6   0   4       35.52       36.42     23.25 o
   7   0   4       33.29       88.21     39.43 o
   8   0   4      382.18      420.03     65.08 o
 -10   1   4      466.92      455.74     27.74 o
  -9   1   4        0.78       20.87     10.67 o
  -8   1   4      841.83      818.83     23.26 o
  -7   1   4     2667.51     2633.87     41.09 o
  -6   1   4     1125.77     1168.39     25.50 o
  -5   1   4      159.19      154.57      9.28 o
  -4   1   4      505.79      606.83     12.27 o
  -3   1   4     1635.21     1703.14     32.75 o
  -2   1   4      146.77      109.30     10.82 o
  -1   1   4     3650.96     3559.59     32.45 o
   0   1   4     4285.42     4430.23     41.86 o
   1   1   4     2441.89     2596.51     39.00 o
   2   1   4     1549.12     1587.98     31.56 o
   3   1   4       38.65       27.88     10.28 o
   4   1   4        9.54        6.05     12.57 o
   5   1   4      311.04      293.62     21.92 o
   6   1   4      309.73      255.42     27.15 o
   7   1   4      113.92      100.40     30.10 o
   8   1   4      237.42      175.81     35.74 o
 -10   2   4      223.91      254.13     21.76 o
  -9   2   4      979.51      974.03     26.82 o
  -8   2   4      572.70      541.36     19.21 o
  -7   2   4       33.75       52.97      7.90 o
  -6   2   4     4342.47     4373.55     42.50 o
  -5   2   4       26.85       23.92      4.39 o
  -4   2   4     1858.23     1915.34     25.46 o
  -3   2   4      191.18      180.21      8.21 o
  -2   2   4     1070.73     1050.33     17.13 o
  -1   2   4     1119.83     1200.97     14.82 o
   0   2   4      225.94      340.99      8.80 o
   1   2   4     1713.23     1664.92     33.65 o
   2   2   4     2291.06     2258.45     39.30 o
   3   2   4        1.14        4.17      6.36 o
   4   2   4     2805.90     2794.89     86.16 o
   5   2   4      353.51      298.26     26.11 o
   6   2   4       21.14        6.28     18.22 o
   7   2   4      338.32      357.82     32.67 o
   8   2   4      795.94      834.35     57.38 o
 -11   3   4     1351.32     1422.53     79.81 o
 -10   3   4      328.44      343.64     31.34 o
  -9   3   4        8.18       32.10     13.76 o
  -8   3   4     4839.35     4896.58     59.60 o
  -7   3   4     6044.64     5925.07     76.91 o
  -6   3   4       88.36       73.30      5.78 o
  -5   3   4      137.32      147.01      8.67 o
  -4   3   4     4694.58     4628.49     54.82 o
  -3   3   4     3745.18     3948.54     48.13 o
  -2   3   4     1820.08     1781.05     21.58 o
  -1   3   4     3638.58     3446.19     33.61 o
   0   3   4    22206.80    21894.59    218.31 o
   1   3   4     2907.14     2976.22     40.48 o
   2   3   4      619.21      542.89     30.83 o
   3   3   4      507.61      498.97     24.45 o
   4   3   4      487.37      467.08     43.47 o
   5   3   4       49.57       38.32     17.33 o
   6   3   4     2618.82     2717.34     77.90 o
   7   3   4      956.42      813.76     43.14 o
   8   3   4       28.74       53.21     25.02 o
 -11   4   4      637.25      662.71     43.01 o
 -10   4   4      411.93      397.14     33.51 o
  -9   4   4      100.64      100.42     18.97 o
  -8   4   4     1188.73     1125.84     30.07 o
  -7   4   4      721.85      719.83     23.00 o
  -6   4   4     2319.22     2352.31     34.86 o
  -5   4   4     2207.92     2025.42     29.59 o
  -4   4   4     1282.20     1422.29     22.13 o
  -3   4   4      143.23      197.93      7.13 o
  -2   4   4      230.90      230.80     11.02 o
  -1   4   4      126.22      134.29      6.95 o
   0   4   4      169.76      129.56      8.33 o
   1   4   4     2166.37     2403.02     35.08 o
   2   4   4      390.75      426.38     19.77 o
   3   4   4     1037.09      931.59     32.09 o
   4   4   4     2569.48     2407.22     55.83 o
   5   4   4     1208.60     1190.00     42.02 o
   6   4   4      435.18      361.63     39.05 o
   7   4   4      177.83      132.21     25.82 o
   8   4   4        6.20       18.66     24.62 o
 -11   5   4      201.66      241.12     35.21 o
 -10   5   4     2306.70     2267.76     64.61 o
  -9   5   4      811.98      811.44     34.79 o
  -8   5   4     1155.28     1159.85     36.86 o
  -7   5   4     2509.56     2517.30     38.79 o
  -6   5   4       32.16       72.22      8.91 o
  -5   5   4     4398.29     4525.04     58.82 o
  -4   5   4    13625.63    14092.98    146.93 o
  -3   5   4     6670.84     6724.59     66.74 o
  -2   5   4      321.74      358.53     14.29 o
  -1   5   4     2264.39     2499.66     32.89 o
   0   5   4     3159.57     3245.62     43.77 o
   1   5   4      440.40      489.05     15.18 o
   2   5   4    13099.22    13263.43    284.13 o
   3   5   4     9159.25     9088.34    130.40 o
   4   5   4      981.96     1063.29     38.06 o
   5   5   4       10.68       10.57     16.56 o
   6   5   4      722.71      736.99     38.40 o
   7   5   4       13.14      -10.42     19.96 o
   8   5   4       46.02       80.58     27.21 o
 -11   6   4      241.47      237.45     33.94 o
 -10   6   4      849.26      899.02     39.75 o
  -9   6   4     4269.08     4361.60    114.08 o
  -8   6   4     3084.51     3083.26     53.12 o
  -7   6   4      732.28      708.08     24.04 o
  -6   6   4     1813.13     1769.31     35.16 o
  -5   6   4     1685.06     1577.94     29.94 o
  -4   6   4      367.85      473.72     10.97 o
  -3   6   4     7025.59     7229.55     65.29 o
  -2   6   4     2017.75     1781.59     25.34 o
  -1   6   4      867.49      853.08     16.95 o
   0   6   4     2175.12     2160.58     34.01 o
   1   6   4    10235.63     9862.63    109.06 o
   2   6   4     6596.39     6499.86     84.18 o
   3   6   4      900.42      849.45     31.85 o
   4   6   4     7077.16     7018.97    112.45 o
   5   6   4     1080.85     1067.80     40.54 o
   6   6   4      453.87      449.77     37.84 o
   7   6   4      955.17      909.21     45.42 o
   8   6   4     1454.30     1487.28     59.26 o
 -11   7   4      293.30      238.34     34.57 o
 -10   7   4       40.81       34.01     19.62 o
  -9   7   4      332.03      336.80     40.88 o
  -8   7   4       16.78       15.66     12.24 o
  -7   7   4      901.34      930.50     27.90 o
  -6   7   4        0.73       18.79      9.35 o
  -5   7   4      156.18      172.73     12.07 o
  -4   7   4      441.08      509.49     12.32 o
  -3   7   4      190.35      195.00     10.49 o
  -2   7   4       71.08       74.87      7.09 o
  -1   7   4      471.42      537.39     14.34 o
   0   7   4      232.51      258.15     12.51 o
   1   7   4       20.79       33.67      7.56 o
   2   7   4      935.35      972.79     21.60 o
   3   7   4       32.96       35.21     12.31 o
   4   7   4      148.14      130.58     14.45 o
   5   7   4      834.66      857.67     89.59 o
   6   7   4      128.44      131.24     24.41 o
   7   7   4      163.32      171.94     28.54 o
   8   7   4      149.85      153.04     35.69 o
 -11   8   4       22.45       17.22     26.96 o
 -10   8   4      469.12      555.89     34.79 o
  -9   8   4     1206.52     1201.28     54.43 o
  -8   8   4     2832.35     2722.01     51.62 o
  -7   8   4      230.30      213.42     18.15 o
  -6   8   4     2184.52     2151.44     41.47 o
  -5   8   4     3730.99     3922.22     66.36 o
  -4   8   4      124.32       97.62      6.40 o
  -3   8   4      561.93      516.88     15.41 o
  -2   8   4     6840.39     6995.39     81.17 o
  -1   8   4      813.48      779.82     19.56 o
   0   8   4      567.44      510.41     19.56 o
   1   8   4     3186.72     2977.05     44.78 o
   2   8   4     5211.18     5040.38     65.16 o
   3   8   4      383.22      368.24     21.53 o
   4   8   4      341.94      357.75     19.47 o
   5   8   4      647.71      631.29     41.47 o
   6   8   4        7.45       27.83     20.62 o
   7   8   4      957.65      903.20     67.36 o
 -11   9   4      153.20      147.37     34.27 o
 -10   9   4      311.16      291.18     29.67 o
  -9   9   4      110.20       94.83     23.80 o
  -8   9   4      988.46      997.29     32.20 o
  -7   9   4     1277.57     1246.67     34.12 o
  -6   9   4       18.95       31.53     11.00 o
  -5   9   4     1443.30     1487.53     38.03 o
  -4   9   4     7987.36     7748.77    122.36 o
  -3   9   4    10658.00    10887.10    119.04 o
  -2   9   4       71.78       77.00      8.88 o
  -1   9   4     2195.28     2224.87     36.38 o
   0   9   4     2286.03     2469.70     50.21 o
   1   9   4      159.80      171.77     13.91 o
   2   9   4     4491.44     4274.15     58.97 o
   3   9   4     2392.29     2245.38     50.66 o
   4   9   4      882.59      868.11     35.04 o
   5   9   4       65.83       55.88     21.81 o
   6   9   4      922.92      975.26     47.91 o
   7   9   4      327.42      374.99     35.46 o
 -11  10   4       30.91       66.45     32.51 o
 -10  10   4        8.72       10.27     26.27 o
  -9  10   4      140.60      163.61     19.45 o
  -8  10   4       22.35       20.63     14.15 o
  -7  10   4     1054.34     1023.76     31.97 o
  -6  10   4     2489.12     2506.24     48.35 o
  -5  10   4      367.86      401.31     15.35 o
  -4  10   4      885.90      887.24     35.36 o
  -3  10   4       45.67       41.06      9.99 o
  -2  10   4      236.64      220.99     12.81 o
  -1  10   4       95.78       97.65     10.54 o
   0  10   4        2.20        1.30      9.20 o
   1  10   4      358.30      391.58     22.37 o
   2  10   4      147.86      147.78     15.95 o
   3  10   4      422.05      417.83     24.14 o
   4  10   4      247.90      278.23     27.78 o
   5  10   4       87.01       53.52     20.34 o
   6  10   4      480.19      518.45     35.62 o
   7  10   4      212.00      231.44     30.95 o
 -11  11   4      324.86      372.22     45.03 o
 -10  11   4     1253.02     1247.90     73.09 o
  -9  11   4       77.32       83.45     17.70 o
  -8  11   4     2390.66     2255.92     50.16 o
  -7  11   4     3063.71     3020.43     69.77 o
  -6  11   4      699.52      664.34     31.09 o
  -5  11   4      913.28     1005.41     34.45 o
  -4  11   4     4980.76     4907.68     98.33 o
  -3  11   4     2164.94     2009.22     41.60 o
  -2  11   4      729.20      671.11     21.05 o
  -1  11   4     5532.01     5511.91     72.32 o
   0  11   4     6325.38     6115.17     92.24 o
   1  11   4      342.77      297.16     20.99 o
   2  11   4      532.90      515.29     23.16 o
   3  11   4     3481.06     3385.86     67.92 o
   4  11   4      715.93      696.03     32.40 o
   5  11   4     1439.05     1357.10     59.21 o
   6  11   4     2303.72     2190.72     65.97 o
   7  11   4      674.20      768.98     73.64 o
 -11  12   4      192.77      141.31     48.65 o
 -10  12   4        9.49        4.66     28.32 o
  -9  12   4      345.59      360.26     25.63 o
  -8  12   4     1659.44     1555.35     42.92 o
  -7  12   4      365.16      373.48     31.17 o
  -6  12   4      982.15      922.18     63.95 o
  -5  12   4     4794.58     4735.56    101.27 o
  -4  12   4      184.17      175.43     21.50 o
  -3  12   4     1427.83     1348.62     44.88 o
  -2  12   4     2566.65     2479.86     42.93 o
  -1  12   4      868.28      840.77     26.75 o
   0  12   4      959.56      972.57     26.94 o
   1  12   4     2126.23     2078.52     54.82 o
   2  12   4      292.03      316.08     20.57 o
   3  12   4      656.57      573.45     30.11 o
   4  12   4      895.40      890.36     37.11 o
   5  12   4      310.93      310.14     29.95 o
   6  12   4       11.61       14.88     21.99 o
   7  12   4      327.60      251.13     44.12 o
 -10  13   4      326.18      379.77     64.04 o
  -9  13   4       41.84       47.66     17.85 o
  -8  13   4      571.73      588.11     29.57 o
  -7  13   4      313.13      363.22     24.13 o
  -6  13   4        1.91      -14.12     17.72 o
  -5  13   4      295.10      289.33     27.91 o
  -4  13   4       78.07       57.44     17.79 o
  -3  13   4     1230.90     1262.85     33.59 o
  -2  13   4       29.30       24.28     11.25 o
  -1  13   4      235.03      244.38     16.07 o
   0  13   4      976.67     1010.09     31.16 o
   1  13   4      798.96      762.99     30.27 o
   2  13   4       19.38       28.42     13.37 o
   3  13   4      320.73      323.34     47.75 o
   4  13   4       86.95       97.72     21.26 o
   5  13   4       33.61       56.83     22.64 o
   6  13   4      114.53      164.49     28.12 o
 -10  14   4      113.71      120.50     37.66 o
  -9  14   4      425.34      404.60     33.71 o
  -8  14   4      143.31      129.03     20.64 o
  -7  14   4      398.60      417.40     31.85 o
  -6  14   4     4404.51     4338.24    103.01 o
  -5  14   4     2249.81     2215.07     68.25 o
  -4  14   4      527.40      469.67     41.74 o
  -3  14   4      901.81      877.81     30.46 o
  -2  14   4     1382.68     1365.87     39.24 o
  -1  14   4      502.99      528.47     22.30 o
   0  14   4       37.76       34.00     12.49 o
   1  14   4     2681.17     2559.96     56.74 o
   2  14   4      763.54      733.19     31.31 o
   3  14   4      251.09      229.65     45.90 o
   4  14   4     2683.98     2692.91     66.26 o
   5  14   4     1693.93     1633.54     74.82 o
   6  14   4      497.66      583.87     40.13 o
 -10  15   4      140.11      106.67     73.60 o
  -9  15   4        3.09        6.80     21.30 o
  -8  15   4      624.40      595.62     31.87 o
  -7  15   4      849.23      857.71     49.66 o
  -6  15   4       11.75        0.86     24.75 o
  -5  15   4        0.60       16.28     19.96 o
  -4  15   4       35.64       52.58     25.31 o
  -3  15   4       58.27       85.63     15.11 o
  -2  15   4      111.16       99.95     16.22 o
  -1  15   4     2243.50     2205.32     51.46 o
   0  15   4     1741.47     1665.11     60.59 o
   1  15   4      411.75      395.90     34.86 o
   2  15   4        5.16       -0.12     14.73 o
   3  15   4      352.65      380.02     38.74 o
   4  15   4        8.77        0.94     18.60 o
   5  15   4      225.35      232.42     41.07 o
   6  15   4      321.68      293.77     46.35 o
  -9  16   4      720.82      719.33     59.53 o
  -8  16   4      373.42      404.06     32.39 o
  -7  16   4      175.32      224.51     33.39 o
  -6  16   4      439.02      538.85     39.61 o
  -5  16   4       48.39       41.41     24.60 o
  -4  16   4      383.97      357.80     29.83 o
  -3  16   4      453.82      478.80     32.92 o
  -2  16   4     1091.84     1059.45     35.96 o
  -1  16   4       86.53       81.66     17.03 o
   0  16   4      177.77      212.87     18.80 o
   1  16   4     1586.85     1648.73     41.18 o
   2  16   4     1914.46     1884.21     58.23 o
   3  16   4        0.01      -24.84     24.84 o
   4  16   4       54.38       74.02     22.64 o
   5  16   4      255.10      311.44     44.77 o
   6  16   4        1.65       -0.19     33.39 o
  -9  17   4       77.88       29.94     28.86 o
  -8  17   4      981.70      956.91     71.53 o
  -7  17   4     1433.56     1333.95    225.53 o
  -6  17   4      583.21      573.96     89.45 o
  -5  17   4      572.99      636.11     53.60 o
  -4  17   4     2549.64     2523.00     85.14 o
  -3  17   4      954.47      924.53     50.64 o
  -2  17   4      371.55      365.59     24.65 o
  -1  17   4     3839.83     3829.31     75.46 o
   0  17   4     1709.85     1759.21     70.29 o
   1  17   4       94.63      136.75     28.60 o
   2  17   4      196.73      229.63     24.03 o
   3  17   4     1216.13     1166.73     61.30 o
   4  17   4      417.72      438.74     34.44 o
   5  17   4      393.77      465.40     60.18 o
  -9  18   4        4.02        2.04     34.06 o
  -8  18   4        5.02       14.31     27.79 o
  -7  18   4        0.32       12.45     26.61 o
  -6  18   4      215.91      238.71     33.93 o
  -5  18   4      243.62      294.05     43.23 o
  -4  18   4       24.01       15.48     21.08 o
  -3  18   4       61.37       16.68     20.94 o
  -2  18   4       30.10       34.55     17.00 o
  -1  18   4      129.54      105.38     20.31 o
   0  18   4       18.13       -6.08     15.73 o
   1  18   4      275.67      280.17     23.03 o
   2  18   4        2.27      -11.63     19.87 o
   3  18   4      657.20      684.64     51.56 o
   4  18   4      110.29      143.30     27.52 o
   5  18   4      201.96      187.42     43.86 o
  -8  19   4       17.27      -11.95     28.27 o
  -7  19   4      454.81      424.81     68.50 o
  -6  19   4        3.21      -28.48     31.07 o
  -5  19   4     1465.90     1483.32     62.50 o
  -4  19   4     1668.56     1750.00     65.35 o
  -3  19   4     1611.44     1615.35     61.19 o
  -2  19   4      564.59      577.85     47.95 o
  -1  19   4       25.27       -2.79     17.80 o
   0  19   4      149.51      154.33     21.30 o
   1  19   4      165.93      162.25     21.06 o
   2  19   4     1244.40     1132.34     48.95 o
   3  19   4     1200.21     1242.66    175.15 o
   4  19   4      455.90      425.09     49.19 o
  -8  20   4      568.00      478.67     74.56 o
  -7  20   4       33.83      -10.88     41.27 o
  -6  20   4       16.82       -8.96     39.43 o
  -5  20   4      725.49      675.70     40.20 o
  -4  20   4       22.29       43.48     24.85 o
  -3  20   4     1504.34     1458.53     75.30 o
  -2  20   4      948.58      943.82     40.10 o
  -1  20   4       18.64       12.91     20.64 o
   0  20   4      984.07      965.86     36.50 o
   1  20   4     1963.20     1863.85     49.48 o
   2  20   4     1281.97     1374.99     54.70 o
   3  20   4       98.53      103.30     27.38 o
   4  20   4      109.69       55.59     45.11 o
  -7  21   4        0.54       30.56     45.84 o
  -6  21   4        2.04        2.79     28.49 o
  -5  21   4       73.40       44.57     24.41 o
  -4  21   4       34.36       28.71     26.21 o
  -3  21   4      349.75      317.47     36.31 o
  -2  21   4        2.73       -1.21     23.24 o
  -1  21   4        2.96      -18.54     18.54 o
   0  21   4      111.18       78.53     19.91 o
   1  21   4      184.32      241.91     25.02 o
   2  21   4       33.05       75.30     26.92 o
   3  21   4        7.11       26.11     33.26 o
  -6  22   4     1306.79     1282.94     77.80 o
  -5  22   4      678.59      664.26     66.00 o
  -4  22   4        0.07       -8.49     40.25 o
  -3  22   4     1129.42     1108.31     57.85 o
  -2  22   4     1528.80     1528.59     88.68 o
  -1  22   4      222.61      239.27     25.13 o
   0  22   4       62.06       76.50     21.12 o
   1  22   4     1123.97     1290.99     45.32 o
   2  22   4      447.25      364.78     46.73 o
  -5  23   4      224.17      221.74     64.91 o
  -4  23   4     1716.32     1757.23     78.27 o
  -3  23   4     1684.73     1834.50    110.58 o
  -2  23   4      381.68      593.95     71.31 o
  -1  23   4      126.65      133.75     28.21 o
   0  23   4      249.41      312.95     33.12 o
   1  23   4       43.23       64.02     84.84 o
  -4  24   4        3.58      -28.46     28.46 o
  -3  24   4        0.42      -27.87     27.87 o
  -2  24   4       22.42       -0.68     29.34 o
  -1  24   4        2.85      -38.92     40.52 o
   0  24   4       60.36       73.77     27.15 o
 -11   1   5      631.80      702.69     58.30 o
 -10   1   5      965.64     1009.97     66.96 o
  -9   1   5      957.92      853.21     39.50 o
  -8   1   5     1352.85     1407.90     46.68 o
  -7   1   5    10108.13     9540.14    160.41 o
  -6   1   5     7664.66     7583.82     88.67 o
  -5   1   5      832.30      916.77     19.71 o
  -4   1   5     1329.35     1186.05     28.60 o
  -3   1   5     4929.24     4786.97     85.76 o
  -2   1   5      425.37      473.30     13.27 o
  -1   1   5     8571.15     8493.94     72.38 o
   0   1   5    11039.49    11539.82    141.67 o
   1   1   5     2413.11     2499.09     40.62 o
   2   1   5      694.12      731.81     23.39 o
   3   1   5     1335.25     1252.62     41.09 o
   4   1   5      945.17      884.01     31.65 o
   5   1   5        5.47       -3.77     17.00 o
   6   1   5     1168.60     1216.70     48.60 o
   7   1   5      367.82      439.04     45.52 o
 -11   2   5     2726.15     2672.18    109.60 o
 -10   2   5        6.98        9.89     14.69 o
  -9   2   5      960.98      970.22     33.14 o
  -8   2   5       27.97       24.36     20.53 o
  -7   2   5       96.18      100.31     12.80 o
  -6   2   5     4999.07     4933.11     54.74 o
  -5   2   5     3936.31     3860.36     49.16 o
  -4   2   5      487.66      456.98     15.40 o
  -3   2   5     5169.90     5506.53     73.00 o
  -2   2   5     6116.67     5834.77     66.78 o
  -1   2   5      526.50      417.68      9.56 o
   0   2   5       23.62       48.74      7.88 o
   1   2   5     3269.07     3290.33     48.81 o
   2   2   5     1209.94     1165.70     38.16 o
   3   2   5      374.73      350.44     26.19 o
   4   2   5     7530.77     7236.03    116.90 o
   5   2   5     3712.39     3783.72     89.80 o
   6   2   5     1072.60     1137.28     68.69 o
   7   2   5      222.41      227.78     32.20 o
 -11   3   5       67.43       81.17     36.02 o
 -10   3   5       99.23      128.22     19.57 o
  -9   3   5       35.22       54.32     14.56 o
  -8   3   5       43.82       51.20     16.75 o
  -7   3   5      172.65      184.01      9.57 o
  -6   3   5     1530.48     1649.10     22.36 o
  -5   3   5     3220.05     3328.88     42.47 o
  -4   3   5     6610.64     6705.59     88.28 o
  -3   3   5     5169.43     5247.94     60.76 o
  -2   3   5      282.86      249.35     16.30 o
  -1   3   5      892.66     1027.87     15.11 o
   0   3   5     1072.39     1161.22     26.35 o
   1   3   5      126.40      167.95     17.46 o
   2   3   5       14.67       24.75     11.72 o
   3   3   5      393.58      342.51     23.41 o
   4   3   5        6.25        9.14     15.64 o
   5   3   5       36.91       37.68     19.86 o
   6   3   5      172.96      175.61     33.09 o
   7   3   5      732.23      623.47     41.55 o
 -11   4   5      206.37      245.32     31.71 o
 -10   4   5      380.54      381.73     25.51 o
  -9   4   5      981.41     1005.60     30.29 o
  -8   4   5     1223.91     1289.79     36.87 o
  -7   4   5       39.76       48.38     11.96 o
  -6   4   5      465.85      445.14     18.90 o
  -5   4   5    13427.55    13778.33    108.26 o
  -4   4   5      805.04      800.13     15.98 o
  -3   4   5     3494.90     3665.74     39.71 o
  -2   4   5    13695.40    13799.63    114.67 o
  -1   4   5     4848.88     4709.33     58.22 o
   0   4   5     3841.89     3940.31     51.65 o
   1   4   5     2744.21     2631.98     46.27 o
   2   4   5     5318.46     4950.39     81.96 o
   3   4   5      431.41      437.17     30.16 o
   4   4   5     1110.65     1098.69     40.50 o
   5   4   5     2686.81     2621.91     66.37 o
   6   4   5       68.36       47.19     28.86 o
   7   4   5      562.17      670.36     42.92 o
 -11   5   5      221.06      271.10     34.16 o
 -10   5   5      584.72      546.77     79.36 o
  -9   5   5      905.78      933.29     43.62 o
  -8   5   5        5.63       12.94     12.76 o
  -7   5   5     3983.25     3871.59     57.38 o
  -6   5   5     3817.54     3921.06     49.23 o
  -5   5   5      491.14      544.40     16.71 o
  -4   5   5     3730.20     4103.12     45.23 o
  -3   5   5     3173.43     3327.21     44.20 o
  -2   5   5      286.73      304.93     12.17 o
  -1   5   5     1670.04     1569.51     32.38 o
   0   5   5     3015.38     3046.37     43.79 o
   1   5   5      228.75      262.99     17.76 o
   2   5   5       21.73       49.70     16.87 o
   3   5   5      396.01      361.72     30.33 o
   4   5   5      126.76      142.22     20.79 o
   5   5   5       18.96        5.23     18.35 o
   6   5   5      701.83      721.56     41.56 o
   7   5   5      283.36      306.99     48.73 o
 -12   6   5       15.33        9.01     35.72 o
 -11   6   5      140.68      124.51     29.01 o
 -10   6   5      798.09      778.82     39.44 o
  -9   6   5      752.86      757.29     33.50 o
  -8   6   5      599.88      642.89     27.75 o
  -7   6   5     2359.63     2274.74     48.31 o
  -6   6   5      464.88      460.42     17.39 o
  -5   6   5      676.42      568.35     17.76 o
  -4   6   5       32.52       46.55      5.82 o
  -3   6   5       55.70       88.20      6.77 o
  -2   6   5       49.12       27.57      5.69 o
  -1   6   5      312.79      325.87     15.55 o
   0   6   5       85.09       54.25      8.69 o
   1   6   5     1596.12     1521.95     46.59 o
   2   6   5     1736.91     1631.93     52.62 o
   3   6   5     2820.73     2663.62     59.55 o
   4   6   5      111.38      136.22     21.27 o
   5   6   5       22.05       12.07     19.49 o
   6   6   5       18.15        1.58     20.78 o
   7   6   5      175.86      191.13     31.58 o
 -12   7   5       13.91       31.62     38.84 o
 -11   7   5     1120.40     1170.18     59.88 o
 -10   7   5     1393.91     1471.52     86.02 o
  -9   7   5      544.20      490.57     54.17 o
  -8   7   5     1159.39     1240.52     37.83 o
  -7   7   5     2952.46     2950.09     57.51 o
  -6   7   5       30.48       22.80      9.24 o
  -5   7   5      607.96      514.69     17.71 o
  -4   7   5     7239.08     6932.90     78.42 o
  -3   7   5    11839.19    11784.29    112.85 o
  -2   7   5       59.59       32.73      7.88 o
  -1   7   5      749.92      722.82     17.23 o
   0   7   5     2971.21     2818.60     43.32 o
   1   7   5      406.87      416.34     18.63 o
   2   7   5      704.21      750.91     20.73 o
   3   7   5     1195.86     1128.66     30.74 o
   4   7   5     1797.68     1772.12     58.15 o
   5   7   5        4.16      -10.69     24.06 o
   6   7   5     1962.78     2010.39     62.66 o
   7   7   5     2296.37     2360.68     72.95 o
 -12   8   5       21.68       -6.66     28.10 o
 -11   8   5       14.95      -21.86     24.52 o
 -10   8   5      140.20      127.36     29.70 o
  -9   8   5      426.09      469.13     24.26 o
  -8   8   5      193.71      198.52     19.53 o
  -7   8   5      241.46      277.94     19.93 o
  -6   8   5       10.47        0.91     10.17 o
  -5   8   5     1288.17     1326.67     28.91 o
  -4   8   5      193.26      184.70      9.52 o
  -3   8   5       54.16       44.50      7.58 o
  -2   8   5      868.21      897.08     19.38 o
  -1   8   5       24.79       39.36      7.55 o
   0   8   5      531.27      629.48     20.17 o
   1   8   5     2518.19     2404.44     40.14 o
   2   8   5     5275.54     5069.20     67.11 o
   3   8   5      137.63      157.72     26.85 o
   4   8   5      199.42      213.26     24.69 o
   5   8   5        6.61       26.86     19.98 o
   6   8   5       59.69       38.48     23.92 o
   7   8   5      188.30      203.08     38.05 o
 -11   9   5      264.73      255.77     37.96 o
 -10   9   5      327.74      311.59     38.30 o
  -9   9   5       40.80       45.47     16.43 o
  -8   9   5      712.96      730.39     31.59 o
  -7   9   5      982.14      960.46     33.82 o
  -6   9   5      267.75      281.71     19.54 o
  -5   9   5      166.84      134.26     12.25 o
  -4   9   5     1683.70     1757.27     28.14 o
  -3   9   5     2453.94     2440.71     35.17 o
  -2   9   5       12.24       25.09      7.15 o
  -1   9   5     1116.98     1086.37     30.40 o
   0   9   5      933.71      858.28     37.56 o
   1   9   5     1359.90     1261.57     28.72 o
   2   9   5     2060.74     2043.07     43.64 o
   3   9   5     4013.16     3793.35     91.07 o
   4   9   5       81.80       84.14     15.29 o
   5   9   5        3.87      -11.49     18.97 o
   6   9   5      312.74      352.01     33.84 o
   7   9   5      133.27      186.73     31.81 o
 -11  10   5      811.21      649.37     66.11 o
 -10  10   5      221.58      247.28     36.33 o
  -9  10   5     2419.47     2412.90     52.44 o
  -8  10   5     1380.82     1441.19     46.86 o
  -7  10   5      327.41      341.41     23.03 o
  -6  10   5     1680.68     1650.02     42.83 o
  -5  10   5     2786.55     2794.62     55.80 o
  -4  10   5      731.31      777.85     19.39 o
  -3  10   5     1637.99     1714.59     29.57 o
  -2  10   5     3859.63     3636.17     47.58 o
  -1  10   5     2746.61     2713.34     39.77 o
   0  10   5      204.53      202.53     14.26 o
   1  10   5     3462.24     3377.36     53.00 o
   2  10   5     1301.53     1333.20     29.95 o
   3  10   5     1712.63     1728.89     74.21 o
   4  10   5     1209.77     1127.41     43.14 o
   5  10   5     2065.65     2101.36     62.60 o
   6  10   5      161.52      134.92     28.29 o
 -11  11   5       94.71       95.21     47.12 o
 -10  11   5      318.12      336.37     90.43 o
  -9  11   5      495.26      507.46     30.87 o
  -8  11   5      167.05      193.39     31.63 o
  -7  11   5        8.27       26.30     14.17 o
  -6  11   5       89.23       72.15     15.71 o
  -5  11   5     2057.99     2046.64     36.34 o
  -4  11   5     1225.46     1238.58     45.57 o
  -3  11   5     1400.95     1389.51     29.85 o
  -2  11   5     2065.34     2067.53     37.66 o
  -1  11   5      551.16      521.11     23.52 o
   0  11   5       21.91       22.44     10.86 o
   1  11   5       72.18       82.60     12.26 o
   2  11   5      544.04      553.48     42.61 o
   3  11   5      367.04      343.43     25.23 o
   4  11   5        1.65       24.55     18.74 o
   5  11   5       94.92      121.60     25.49 o
   6  11   5      457.46      496.19     40.92 o
 -11  12   5      159.59      202.98     55.27 o
 -10  12   5       29.25       25.82     40.97 o
  -9  12   5      101.97      103.68     26.00 o
  -8  12   5      538.56      518.97     30.43 o
  -7  12   5      250.14      238.78     22.48 o
  -6  12   5     1138.79     1125.52     38.30 o
  -5  12   5     5105.73     5025.53    104.00 o
  -4  12   5       38.57       18.45     10.71 o
  -3  12   5      994.52      947.91     25.81 o
  -2  12   5     2532.71     2498.90     46.44 o
  -1  12   5     1040.44     1038.88     27.79 o
   0  12   5      143.62      141.36     17.12 o
   1  12   5       29.33       21.05     11.08 o
   2  12   5      716.92      621.91     22.96 o
   3  12   5        2.01        2.83     15.98 o
   4  12   5      468.03      504.56     31.16 o
   5  12   5     2236.30     2353.12     68.35 o
   6  12   5      909.54      950.81    102.59 o
 -10  13   5      300.60      272.58     55.91 o
  -9  13   5       37.23       76.29     25.18 o
  -8  13   5     2150.17     2215.42     76.28 o
  -7  13   5     4094.22     3901.93     78.61 o
  -6  13   5     1846.83     1803.96     49.64 o
  -5  13   5     1711.84     1690.37     55.52 o
  -4  13   5      210.69      213.60     20.02 o
  -3  13   5     1047.56     1048.23     28.29 o
  -2  13   5      510.60      531.60     31.08 o
  -1  13   5     4286.94     4262.06     63.98 o
   0  13   5     6140.44     5819.53     96.32 o
   1  13   5     1021.41     1014.48     32.86 o
   2  13   5      754.30      784.44     40.21 o
   3  13   5     1836.86     1794.63     52.23 o
   4  13   5      615.51      647.47     34.67 o
   5  13   5        4.03        2.14     22.03 o
   6  13   5      590.24      598.33     42.67 o
 -10  14   5       24.65       83.48     45.62 o
  -9  14   5      102.58       36.20     29.64 o
  -8  14   5       14.26       -0.47     17.78 o
  -7  14   5       68.20       76.49     19.69 o
  -6  14   5       22.10       17.74     19.29 o
  -5  14   5       21.71       28.52     18.41 o
  -4  14   5      269.94      307.84     17.41 o
  -3  14   5      536.72      599.28     23.18 o
  -2  14   5      436.59      430.36     20.50 o
  -1  14   5        0.42        9.26     12.17 o
   0  14   5        4.34        3.86     11.21 o
   1  14   5       15.79       -0.57     14.34 o
   2  14   5      366.52      375.42     27.61 o
   3  14   5        0.64       23.15     18.03 o
   4  14   5       22.27       43.05     20.70 o
   5  14   5        3.13       11.22     23.16 o
 -10  15   5     1084.80     1039.71     91.59 o
  -9  15   5       39.14       -9.89     25.50 o
  -8  15   5      343.79      332.79     37.42 o
  -7  15   5     2099.19     1952.98     56.46 o
  -6  15   5     1033.30      978.18     81.86 o
  -5  15   5      723.16      695.08     50.85 o
  -4  15   5     2865.35     3003.83     52.58 o
  -3  15   5     3717.77     3570.35     59.12 o
  -2  15   5       23.52       14.73     11.89 o
  -1  15   5     1687.83     1648.66     38.82 o
   0  15   5     1775.73     1836.24     61.30 o
   1  15   5      275.94      274.06     23.18 o
   2  15   5      416.72      359.80     30.50 o
   3  15   5     1231.51     1256.97     67.91 o
   4  15   5      140.86      120.43     24.19 o
   5  15   5       11.96        4.09     24.34 o
 -10  16   5      295.56      280.05     61.03 o
  -9  16   5       13.15       15.16     26.13 o
  -8  16   5      515.42      447.61     42.97 o
  -7  16   5       26.60       20.50     19.44 o
  -6  16   5      734.28      736.41    114.59 o
  -5  16   5     3964.75     3994.14    105.48 o
  -4  16   5      392.67      413.24     26.51 o
  -3  16   5     1950.43     1911.27     41.95 o
  -2  16   5     4316.41     4211.45     67.99 o
  -1  16   5     2247.34     2301.79     47.88 o
   0  16   5        5.41        2.93     13.33 o
   1  16   5      288.79      323.66     21.93 o
   2  16   5       21.73       40.69     20.26 o
   3  16   5       93.51       71.47     23.96 o
   4  16   5     1331.26     1390.12     52.13 o
   5  16   5     1945.34     1954.64     78.95 o
  -9  17   5       23.40       60.16     30.00 o
  -8  17   5        7.89       16.85     26.34 o
  -7  17   5      103.45      170.36     34.64 o
  -6  17   5      203.14      236.38     36.15 o
  -5  17   5      319.66      315.08     33.53 o
  -4  17   5      372.77      365.16     28.38 o
  -3  17   5       24.84       31.51     13.24 o
  -2  17   5      484.07      468.55     25.21 o
  -1  17   5       91.14       68.33     15.73 o
   0  17   5       41.54       51.04     15.28 o
   1  17   5       53.55       66.93     17.00 o
   2  17   5       22.78       32.61     21.05 o
   3  17   5        6.99        8.80     21.05 o
   4  17   5      297.52      282.72     43.83 o
  -9  18   5     1066.10     1030.00     61.95 o
  -8  18   5      702.04      715.57     54.00 o
  -7  18   5      254.15      318.70     41.39 o
  -6  18   5      663.52      611.06     70.55 o
  -5  18   5     1130.33     1172.33     56.92 o
  -4  18   5      427.90      365.83     28.49 o
  -3  18   5      893.34      922.74     32.42 o
  -2  18   5     1801.85     1745.13     46.85 o
  -1  18   5       77.05       78.18     16.81 o
   0  18   5      218.62      204.53     25.92 o
   1  18   5     2567.50     2612.11     56.47 o
   2  18   5     2572.85     2638.32     70.60 o
   3  18   5      361.74      417.05     65.40 o
   4  18   5      220.27      301.16     65.49 o
  -8  19   5      412.05      300.75     51.38 o
  -6  19   5       75.16      118.73     47.97 o
  -5  19   5       33.59       35.80     19.75 o
  -4  19   5      393.35      399.49     30.76 o
  -3  19   5      676.00      653.49     29.21 o
  -2  19   5      187.84      188.51     20.62 o
  -1  19   5      111.57      122.02     19.71 o
   0  19   5      968.86      991.04     36.86 o
   1  19   5      139.59      143.19     21.05 o
   2  19   5      375.56      375.30     78.70 o
   3  19   5      301.57      278.74     32.85 o
  -8  20   5      249.06      162.25     38.60 o
  -7  20   5      147.52       39.73     46.86 o
  -6  20   5       32.44       52.83     29.17 o
  -5  20   5      113.69       48.27     38.92 o
  -4  20   5       66.54       45.06     57.25 o
  -3  20   5      363.20      350.07     44.62 o
  -2  20   5       54.59       48.06     17.27 o
  -1  20   5       55.56       48.95     23.99 o
   0  20   5       10.26        3.83     16.68 o
   1  20   5      162.21      172.87     36.46 o
   2  20   5      402.61      461.48     47.92 o
   3  20   5       62.63       63.84     26.42 o
  -7  21   5      332.65      340.57     67.52 o
  -6  21   5      220.59      187.33     37.63 o
  -5  21   5      770.85      855.31    140.58 o
  -4  21   5     1767.08     1831.74     74.98 o
  -3  21   5     2063.35     2141.54     79.54 o
  -2  21   5     2156.65     2100.17     66.82 o
  -1  21   5      358.52      345.76     31.54 o
   0  21   5      880.98      872.29     53.84 o
   1  21   5        4.20       43.08     32.31 o
   2  21   5      409.47      498.85     51.08 o
  -6  22   5       38.19       59.33     34.31 o
  -5  22   5      298.08      264.73     42.13 o
  -4  22   5       46.35      109.15     34.57 o
  -3  22   5      355.40      333.32     74.17 o
  -2  22   5      160.61      160.87     26.98 o
  -1  22   5        9.91       18.78     22.73 o
   0  22   5      179.50      141.82     31.03 o
   1  22   5     1081.58     1026.21     63.50 o
  -5  23   5        1.35       -2.18     29.45 o
  -4  23   5       37.40       18.08     29.94 o
  -3  23   5       11.66       -4.05     30.68 o
  -2  23   5      136.03      112.42     34.65 o
  -1  23   5      300.02      315.03     32.91 o
   0  23   5      613.85      688.92     42.99 o
  -3  24   5      443.98      397.74     46.97 o
  -2  24   5      693.49      796.56    111.18 o
  -1  24   5       18.97       49.34     41.61 o
 -11   0   6     1873.99     1828.31     87.79 o
 -10   0   6       11.34       -1.19     25.73 o
  -9   0   6     1105.79     1090.76     64.32 o
  -8   0   6      427.39      423.32     41.18 o
  -7   0   6       13.95       39.80     14.22 o
  -6   0   6       33.62       57.01     14.87 o
  -5   0   6    10261.68    10375.09    187.89 o
  -4   0   6     1902.83     1737.92     65.85 o
  -3   0   6     4174.94     4329.10    116.68 o
  -2   0   6    12354.15    12646.44    184.35 o
  -1   0   6    19477.21    18955.35    217.56 o
   0   0   6        7.72        0.21     10.43 o
   1   0   6     1726.84     1805.06     50.14 o
   2   0   6     1898.45     1981.93     61.03 o
   3   0   6      561.63      520.63     35.28 o
   4   0   6     1869.34     2001.69     69.48 o
   5   0   6     5179.71     4985.94    121.78 o
   6   0   6     1854.22     2019.38    115.61 o
   7   0   6       65.00       51.55     44.04 o
 -11   1   6       25.15       50.98     23.10 o
 -10   1   6      254.48      251.06     27.43 o
  -9   1   6      483.95      499.22     32.73 o
  -8   1   6       44.27       59.97     16.95 o
  -7   1   6     3836.41     3857.33     55.54 o
  -6   1   6     3134.46     2995.61     43.75 o
  -5   1   6      987.93      945.56     21.31 o
  -4   1   6       23.52        9.12      5.34 o
  -3   1   6     1241.80     1256.85     37.95 o
  -2   1   6      155.28      163.16      7.43 o
  -1   1   6      898.56      865.85     24.26 o
   0   1   6     2431.36     2476.97     39.73 o
   1   1   6      484.42      498.47     21.25 o
   2   1   6        1.93       17.05     11.16 o
   3   1   6     1455.80     1310.33     36.79 o
   4   1   6      298.95      332.92     28.18 o
   5   1   6      308.59      348.38     31.14 o
   6   1   6        7.11      -18.44     26.29 o
   7   1   6        5.13       22.59     32.15 o
 -12   2   6      160.12      115.06     40.97 o
 -11   2   6      606.53      619.79     40.07 o
 -10   2   6       19.84       20.76     19.61 o
  -9   2   6     1494.11     1511.76     76.12 o
  -8   2   6       51.55       40.83     16.73 o
  -7   2   6      141.95      164.26     13.12 o
  -6   2   6      808.15      783.48     20.18 o
  -5   2   6     5639.57     5787.09     81.74 o
  -4   2   6     1503.15     1542.95     28.95 o
  -3   2   6        4.41        9.86      5.79 o
  -2   2   6     1791.27     1943.86     34.11 o
  -1   2   6      595.52      568.69     18.90 o
   0   2   6       21.12       22.19      7.61 o
   1   2   6     1093.21      997.95     36.05 o
   2   2   6     1945.05     1997.29     49.09 o
   3   2   6      586.83      577.18     36.83 o
   4   2   6      122.60      125.13     22.68 o
   5   2   6      397.07      402.19     32.81 o
   6   2   6      123.43      159.95     35.74 o
   7   2   6        4.60       35.14     31.62 o
 -12   3   6      280.81      222.39     47.54 o
 -11   3   6      352.94      438.55     35.41 o
 -10   3   6      580.91      573.62     36.52 o
  -9   3   6     2559.98     2543.56     96.88 o
  -8   3   6      670.74      603.71     33.55 o
  -7   3   6    10286.65     9926.63     99.67 o
  -6   3   6      813.88      767.84     18.63 o
  -5   3   6      322.23      280.27     14.29 o
  -4   3   6      192.21      311.80     11.26 o
  -3   3   6     4576.20     4589.04     56.93 o
  -2   3   6     1713.13     1856.64     40.95 o
  -1   3   6      147.98      104.17     10.47 o
   0   3   6     9048.40     8891.46    117.34 o
   1   3   6     5769.78     6024.40     93.01 o
   2   3   6      416.70      409.11     24.39 o
   3   3   6      610.29      650.71     31.50 o
   4   3   6      550.96      527.76     32.73 o
   5   3   6       29.56       20.56     21.99 o
   6   3   6      898.58      926.30     47.46 o
   7   3   6     1032.50      979.58     68.05 o
 -12   4   6      198.61      231.27     50.66 o
 -11   4   6      208.27      255.26     31.13 o
 -10   4   6       22.73       20.63     19.45 o
  -9   4   6      197.94      186.60     25.14 o
  -8   4   6     2824.91     2734.40     72.04 o
  -7   4   6       33.52       24.21      8.31 o
  -6   4   6       28.78       40.90      4.49 o
  -5   4   6     1461.81     1445.95     23.81 o
  -4   4   6       70.32       92.57      7.26 o
  -3   4   6      168.53      129.57      9.00 o
  -2   4   6     1864.32     1757.03     23.81 o
  -1   4   6      886.61      860.47     28.59 o
   0   4   6      260.59      273.72     18.53 o
   1   4   6     1583.70     1474.19     47.01 o
   2   4   6       35.02       55.73     16.85 o
   3   4   6       30.45       31.95     16.41 o
   4   4   6      959.11      912.07     56.18 o
   5   4   6      809.09      757.36     49.82 o
   6   4   6      314.08      323.97     39.41 o
   7   4   6       14.26        3.24     47.41 o
 -12   5   6       31.49      -11.14     35.38 o
 -11   5   6     1843.64     1798.82     96.41 o
 -10   5   6     3644.62     3683.06     91.00 o
  -9   5   6     2028.52     2011.70     49.93 o
  -8   5   6        1.82        7.95     12.29 o
  -7   5   6      411.98      389.95     19.32 o
  -6   5   6      979.12      955.93     28.37 o
  -5   5   6     1155.98     1139.78     22.71 o
  -4   5   6     3047.62     3000.53     35.41 o
  -3   5   6     5665.61     5393.64     66.57 o
  -2   5   6     3595.98     3447.91     35.80 o
  -1   5   6      797.78      802.78     21.09 o
   0   5   6     1244.05     1189.52     26.11 o
   1   5   6      987.24      929.98     36.84 o
   2   5   6     1201.82     1154.43     38.40 o
   3   5   6     4024.14     3966.02    118.59 o
   4   5   6      422.35      395.25     30.03 o
   5   5   6       96.19       69.41     23.21 o
   6   5   6      710.72      732.34     51.95 o
 -12   6   6       47.69       85.65     42.17 o
 -11   6   6     1002.19      919.66     74.05 o
 -10   6   6      166.01      123.94     40.42 o
  -9   6   6     4672.42     4551.12    242.17 o
  -8   6   6     2615.48     2395.92     84.25 o
  -7   6   6      924.34      852.47     24.99 o
  -6   6   6     1640.49     1594.24     31.13 o
  -5   6   6     8312.80     8087.71     81.49 o
  -4   6   6     5677.50     5954.22     72.26 o
  -3   6   6      157.07      185.44     11.16 o
  -2   6   6     3985.95     3882.39     53.48 o
  -1   6   6     1823.55     1653.80     31.31 o
   0   6   6     1876.40     1881.82     34.15 o
   1   6   6     9307.41     9134.09    106.77 o
   2   6   6     3914.08     3873.01     90.20 o
   3   6   6     1611.35     1525.86     47.26 o
   4   6   6      308.89      309.63     28.16 o
   5   6   6      741.63      716.53     40.17 o
   6   6   6      126.43      103.87     28.87 o
 -12   7   6       22.76       24.97     41.14 o
 -11   7   6       83.91      113.10     42.51 o
 -10   7   6      157.01      174.21     43.19 o
  -9   7   6     1131.73     1030.11     46.08 o
  -8   7   6        4.64       19.79     13.36 o
  -7   7   6        7.90       16.15     11.38 o
  -6   7   6       48.34       29.73      9.23 o
  -5   7   6       19.33       34.11      6.20 o
  -4   7   6      850.79      960.78     18.70 o
  -3   7   6       26.94       26.56      7.64 o
  -2   7   6      556.53      604.81     28.09 o
  -1   7   6      157.76      164.36     12.30 o
   0   7   6       14.71        9.50      8.56 o
   1   7   6      915.03      830.43     23.45 o
   2   7   6      518.08      504.47     25.36 o
   3   7   6       42.10        7.16     18.89 o
   4   7   6        0.28       -4.92     20.73 o
   5   7   6        0.81        3.52     19.65 o
   6   7   6      388.73      384.11     36.85 o
 -12   8   6      587.02      572.99     67.35 o
 -11   8   6      538.94      529.50     64.40 o
 -10   8   6       13.66       20.57     32.78 o
  -9   8   6     1302.88     1302.13     41.93 o
  -8   8   6     2343.15     2320.04     82.10 o
  -7   8   6       35.31       39.96     12.87 o
  -6   8   6      651.46      584.16     26.45 o
  -5   8   6     5398.95     5158.64     58.13 o
  -4   8   6     2286.07     2111.73     30.92 o
  -3   8   6       63.31       69.55      8.09 o
  -2   8   6     3569.25     3694.41     46.53 o
  -1   8   6     3135.36     3095.84     41.98 o
   0   8   6      170.68      184.01     13.48 o
   1   8   6     1554.56     1542.31     54.13 o
   2   8   6     3190.40     3060.79     62.17 o
   3   8   6      750.75      779.84     62.29 o
   4   8   6       76.56       29.39     19.03 o
   5   8   6      439.61      465.98     35.87 o
   6   8   6      372.70      371.95     37.25 o
 -12   9   6       10.08       13.32     39.65 o
 -11   9   6      677.77      655.70     70.50 o
 -10   9   6     1594.23     1563.50     95.77 o
  -9   9   6     2098.99     2108.50     67.54 o
  -8   9   6      230.55      209.71     20.41 o
  -7   9   6     1183.60     1162.67     36.93 o
  -6   9   6       42.67       49.59     19.37 o
  -5   9   6      308.20      280.92     12.21 o
  -4   9   6     4084.79     3951.45     48.98 o
  -3   9   6     4390.11     4261.36     52.28 o
  -2   9   6      804.91      808.76     21.47 o
  -1   9   6       54.97       53.63      9.05 o
   0   9   6     2818.00     2780.37     46.89 o
   1   9   6      402.96      401.26     24.39 o
   2   9   6      203.19      221.99     20.81 o
   3   9   6      827.67      814.02     33.94 o
   4   9   6       82.21       71.40     21.96 o
   5   9   6      200.67      252.32     43.60 o
   6   9   6     1104.53     1176.19     68.17 o
 -11  10   6      159.12      178.09     49.29 o
 -10  10   6      112.44      122.27     25.96 o
  -9  10   6       22.26       25.71     21.18 o
  -8  10   6      127.42       77.77     29.37 o
  -7  10   6       47.17       59.96     17.08 o
  -6  10   6       13.12       20.93     14.15 o
  -5  10   6      482.86      487.14     16.00 o
  -4  10   6       52.51       56.22     10.71 o
  -3  10   6      322.24      288.59     13.64 o
  -2  10   6     1128.17     1107.74     28.33 o
  -1  10   6     2308.38     2179.28     35.72 o
   0  10   6     3064.75     2916.41     49.38 o
   1  10   6        0.36        5.18     10.32 o
   2  10   6       75.67       85.23     25.90 o
   3  10   6      346.16      327.73     29.44 o
   4  10   6       99.02       89.38     23.03 o
   5  10   6      740.69      761.96     59.32 o
   6  10   6       85.16       95.07     28.78 o
 -11  11   6       15.04      -17.50     36.45 o
 -10  11   6     1140.90     1141.92    108.15 o
  -9  11   6      169.29      222.68     30.43 o
  -8  11   6      538.17      562.65     30.29 o
  -7  11   6     3767.10     3729.92     76.90 o
  -6  11   6     5466.20     5404.15     90.62 o
  -5  11   6       26.10       40.75     11.92 o
  -4  11   6     2430.04     2437.10     38.07 o
  -3  11   6     3026.93     3094.00     52.08 o
  -2  11   6       34.60       33.83      9.36 o
  -1  11   6     3756.00     3548.03     50.98 o
   0  11   6     4851.97     4687.61     68.99 o
   1  11   6      562.81      557.83     32.89 o
   2  11   6      523.02      481.74     27.91 o
   3  11   6     2055.04     2049.81     54.86 o
   4  11   6      810.23      793.60     41.75 o
   5  11   6       15.24       16.81     23.67 o
   6  11   6       14.20      -15.41     43.02 o
 -11  12   6      383.11      411.29     66.24 o
 -10  12   6       66.94       46.38     24.59 o
  -9  12   6      130.64      136.10     31.86 o
  -8  12   6     1054.45      992.98     51.87 o
  -7  12   6      352.83      354.26     25.26 o
  -6  12   6      323.17      308.22     23.03 o
  -5  12   6     2653.64     2491.59     50.49 o
  -4  12   6     1192.71     1199.02     28.63 o
  -3  12   6      207.75      209.92     18.07 o
  -2  12   6     4253.84     4215.18     56.50 o
  -1  12   6     1180.68     1087.16     26.74 o
   0  12   6        0.65       14.90     11.62 o
   1  12   6      330.72      362.60     19.80 o
   2  12   6     1394.94     1460.94     45.66 o
   3  12   6      459.81      442.53     30.14 o
   4  12   6       31.53       17.62     21.59 o
   5  12   6      632.11      706.18     44.25 o
 -11  13   6      184.48      186.84     53.94 o
 -10  13   6        3.43       14.75     46.01 o
  -9  13   6      373.99      294.55     35.69 o
  -8  13   6      939.35      904.90     50.66 o
  -7  13   6      320.64      312.18     37.05 o
  -6  13   6      643.50      640.78     31.06 o
  -5  13   6      203.39      220.45     15.34 o
  -4  13   6       95.55       76.66     11.21 o
  -3  13   6       24.12       11.07      9.65 o
  -2  13   6      392.17      394.37     18.03 o
  -1  13   6      203.05      206.42     15.10 o
   0  13   6      222.62      206.02     15.54 o
   1  13   6      515.31      531.04     25.81 o
   2  13   6        3.24       24.27     17.08 o
   3  13   6      632.96      612.34     38.94 o
   4  13   6      749.43      693.30    116.53 o
   5  13   6      249.47      263.09     36.14 o
 -10  14   6       82.45       70.29     29.79 o
  -9  14   6      903.58      820.32     50.91 o
  -8  14   6     1274.43     1331.10     75.86 o
  -7  14   6        9.53      -10.28     15.30 o
  -6  14   6      767.93      728.20     33.84 o
  -5  14   6      187.22      192.33     15.65 o
  -4  14   6      695.37      674.82     22.74 o
  -3  14   6      181.79      178.78     14.95 o
  -2  14   6     4905.72     5007.11    131.42 o
  -1  14   6     6428.65     6345.60     79.11 o
   0  14   6     1847.73     1839.12     44.75 o
   1  14   6      406.24      362.85     25.82 o
   2  14   6      586.56      549.53     33.02 o
   3  14   6       16.53       16.14     18.84 o
   4  14   6      733.85      706.41     62.25 o
   5  14   6     1772.84     1747.57     64.63 o
 -10  15   6       22.65       42.79     27.94 o
  -9  15   6        9.54       25.46     26.65 o
  -8  15   6      258.18      284.50     37.00 o
  -7  15   6      487.59      536.27     44.15 o
  -6  15   6     2263.46     2298.05     94.75 o
  -5  15   6      247.82      272.31     24.54 o
  -4  15   6      171.71      192.99     15.32 o
  -3  15   6       12.75       11.51     11.74 o
  -2  15   6      121.86      119.34     15.80 o
  -1  15   6      295.93      282.27     21.44 o
   0  15   6      365.51      348.84     19.86 o
   1  15   6      378.97      412.79     23.76 o
   2  15   6      330.47      400.24     31.11 o
   3  15   6      550.93      487.25     34.11 o
   4  15   6      318.92      396.90     47.26 o
 -10  16   6      141.32      145.72     36.40 o
  -9  16   6      498.89      455.91     45.20 o
  -8  16   6      558.16      580.46     47.05 o
  -7  16   6        1.34       11.08     23.16 o
  -6  16   6      153.01      193.83     32.62 o
  -5  16   6     1413.42     1394.85     40.58 o
  -4  16   6      548.76      576.33     24.60 o
  -3  16   6      160.96      145.39     16.76 o
  -2  16   6      291.66      334.39     21.25 o
  -1  16   6      110.66      119.16     15.33 o
   0  16   6      148.79      117.20     15.26 o
   1  16   6      954.87      991.17     43.21 o
   2  16   6     1188.11     1078.89     45.84 o
   3  16   6       51.22       23.90     21.96 o
   4  16   6       48.92       56.06     35.01 o
  -9  17   6      124.23      137.10     34.54 o
  -8  17   6      251.65      210.42     37.78 o
  -7  17   6     1678.05     1552.02     70.36 o
  -6  17   6     1908.54     1742.86     73.18 o
  -5  17   6      506.19      529.68     41.41 o
  -4  17   6      488.07      501.07     24.42 o
  -3  17   6     1051.10     1022.79     33.22 o
  -2  17   6      769.31      784.46     30.50 o
  -1  17   6      192.51      228.81     27.13 o
   0  17   6     2939.58     2872.16     52.13 o
   1  17   6      455.56      537.20     46.96 o
   2  17   6      112.62      128.69     25.76 o
   3  17   6     1266.36     1213.05    110.97 o
   4  17   6      842.39      816.01     62.53 o
  -9  18   6       75.40       79.32     46.67 o
  -8  18   6      151.78      112.09     33.94 o
  -7  18   6      103.14       76.65     31.92 o
  -6  18   6       89.19       86.01     23.71 o
  -5  18   6      114.27      112.35     30.23 o
  -4  18   6      129.23      146.29     21.49 o
  -3  18   6       42.48       61.86     19.73 o
  -2  18   6      733.11      776.23     37.59 o
  -1  18   6      562.76      654.28     35.65 o
   0  18   6      213.39      229.58     23.19 o
   1  18   6      188.40      203.85     28.34 o
   2  18   6       33.50       56.87     23.62 o
   3  18   6        3.04       -3.61     22.26 o
  -8  19   6      195.79      174.26     38.14 o
  -7  19   6       52.69       32.14     30.21 o
  -6  19   6      103.07       72.00     26.87 o
  -5  19   6      514.13      377.00     65.45 o
  -4  19   6     1399.49     1447.94     48.52 o
  -3  19   6     2363.26     2340.58     68.71 o
  -2  19   6      722.17      656.82     36.32 o
  -1  19   6       33.21       54.69     20.82 o
   0  19   6      277.75      248.00     24.48 o
   1  19   6      168.48      146.03     35.00 o
   2  19   6        4.56       46.21     24.24 o
   3  19   6      182.07      201.70     31.56 o
  -8  20   6     1409.66     1353.80     73.61 o
  -7  20   6      115.51      110.66     35.69 o
  -6  20   6      127.73       63.49     25.35 o
  -5  20   6      786.94      909.65     77.65 o
  -4  20   6      580.29      556.65     46.85 o
  -3  20   6       21.47        5.10     19.11 o
  -2  20   6      934.77      880.53     41.50 o
  -1  20   6      187.14      203.03     26.91 o
   0  20   6      196.04      184.31     23.37 o
   1  20   6     1277.45     1275.57     54.89 o
   2  20   6     1627.62     1744.51     63.59 o
  -7  21   6      206.57      224.02     34.46 o
  -6  21   6      188.58      200.47     32.67 o
  -5  21   6      121.15       65.15     70.59 o
  -4  21   6       23.52       23.91     28.80 o
  -3  21   6       11.71       21.88     21.12 o
  -2  21   6        3.07       -5.75     21.16 o
  -1  21   6      222.36      230.70     29.83 o
   0  21   6      117.81      115.32     22.88 o
   1  21   6        6.19       12.04     24.20 o
  -6  22   6      351.58      374.78     43.34 o
  -5  22   6      879.61      871.19     59.59 o
  -4  22   6      364.14      484.36     47.96 o
  -3  22   6      151.92      148.80     43.38 o
  -2  22   6      785.25      803.15     43.40 o
  -1  22   6      215.25      285.07     31.66 o
   0  22   6        1.32        9.70     25.03 o
  -5  23   6       81.09       95.59     57.91 o
  -4  23   6     1169.78     1152.56     65.79 o
  -3  23   6     1301.08     1387.31     77.03 o
  -2  23   6      475.97      427.15     57.60 o
  -1  23   6       32.89       54.38     24.96 o
 -12   1   7      729.08      725.74     45.11 o
 -11   1   7       91.88       80.54     24.76 o
 -10   1   7      795.95      727.91     41.54 o
  -9   1   7     1374.27     1390.68     52.31 o
  -8   1   7      142.47      134.69     22.44 o
  -7   1   7     4560.87     4367.75     60.22 o
  -6   1   7     6688.64     6387.93     76.82 o
  -5   1   7      219.42      182.60     11.72 o
  -4   1   7      671.84      555.32     28.08 o
  -3   1   7     1972.35     1732.17     31.35 o
  -2   1   7     2705.12     2792.37     35.24 o
  -1   1   7      221.20      216.65     11.73 o
   0   1   7     2387.95     2321.80     45.32 o
   1   1   7     1457.18     1332.91     32.70 o
   2   1   7       60.80       54.13     14.08 o
   3   1   7     1442.55     1456.95     40.90 o
   4   1   7     2320.32     2389.01     66.20 o
   5   1   7      404.30      431.44     35.98 o
   6   1   7       69.96       70.50     35.23 o
 -12   2   7      258.51      249.29     59.77 o
 -11   2   7     1073.02     1134.96    115.08 o
 -10   2   7       66.53       60.19     22.76 o
  -9   2   7     1859.18     1856.75    100.51 o
  -8   2   7     2718.70     2625.34     84.48 o
  -7   2   7      871.28      936.77     27.86 o
  -6   2   7      293.63      290.42     13.04 o
  -5   2   7     2936.98     2782.94     46.84 o
  -4   2   7     1638.70     1654.35     54.93 o
  -3   2   7      849.52      793.73     28.91 o
  -2   2   7     4346.77     4265.59     63.49 o
  -1   2   7     4418.40     4101.53     64.36 o
   0   2   7     1715.90     1575.88     32.76 o
   1   2   7       66.10       57.85     17.99 o
   2   2   7     1818.52     1737.84     55.85 o
   3   2   7       23.82       39.18     24.65 o
   4   2   7      906.08      933.44     43.07 o
   5   2   7      716.34      709.77     42.01 o
   6   2   7      418.06      476.68     40.76 o
 -12   3   7      155.63      179.59     47.67 o
 -11   3   7       74.98       96.47     47.91 o
 -10   3   7      459.97      476.73     35.38 o
  -9   3   7      309.88      370.45     31.11 o
  -8   3   7     2985.81     2962.87     76.86 o
  -7   3   7      230.47      218.71     13.77 o
  -6   3   7       58.99       56.90     10.94 o
  -5   3   7      243.65      240.77     23.42 o
  -4   3   7     1522.13     1533.10     26.27 o
  -3   3   7     2481.66     2515.13     42.45 o
  -2   3   7        6.38        2.84      7.74 o
  -1   3   7        7.01        7.58      8.67 o
   0   3   7     1068.13      892.05     43.51 o
   1   3   7      350.03      305.78     21.92 o
   2   3   7      417.50      380.79     26.11 o
   3   3   7       98.86       48.46     18.90 o
   4   3   7        2.64      -12.23     19.22 o
   5   3   7      350.56      403.11     35.95 o
   6   3   7      262.46      286.84     35.50 o
 -12   4   7      242.88      246.98     50.96 o
 -11   4   7      848.13      899.63     48.38 o
 -10   4   7      304.47      315.30     47.63 o
  -9   4   7      988.20      960.26     64.38 o
  -8   4   7     4860.37     4618.97    102.28 o
  -7   4   7      622.06      612.88     13.49 o
  -6   4   7     1224.12     1244.38     27.31 o
  -5   4   7     7688.99     7612.11    124.71 o
  -4   4   7     4604.08     4282.32     62.13 o
  -3   4   7       83.44       78.86      9.64 o
  -2   4   7     2080.42     2045.98     39.03 o
  -1   4   7     2314.36     2402.44     85.84 o
   0   4   7      789.99      809.43     26.76 o
   1   4   7     1282.04     1335.95     50.22 o
   2   4   7     4210.60     4308.35    109.29 o
   3   4   7     2258.61     2267.67     59.69 o
   4   4   7       14.50       10.27     19.53 o
   5   4   7      826.99      904.23     66.34 o
   6   4   7      519.89      519.71     42.27 o
 -12   5   7      152.85      151.51     47.97 o
 -11   5   7        0.66      -32.31     32.31 o
 -10   5   7     1077.01     1121.24     52.73 o
  -9   5   7      921.93     1007.46     48.48 o
  -8   5   7      779.54      764.76     40.00 o
  -7   5   7      554.16      519.49     24.13 o
  -6   5   7     1380.54     1297.13     23.84 o
  -5   5   7      368.75      346.54     14.19 o
  -4   5   7     1434.53     1614.39     38.41 o
  -3   5   7     5571.71     5508.85     69.76 o
  -2   5   7      741.06      753.36     21.67 o
  -1   5   7       53.08       36.73     10.31 o
   0   5   7     2180.82     2209.68     45.18 o
   1   5   7       59.04       61.06     20.57 o
   2   5   7       55.28       51.10     17.52 o
   3   5   7      351.98      379.48     29.07 o
   4   5   7      884.60      847.63     42.04 o
   5   5   7       37.93       66.97     28.52 o
   6   5   7      102.93      102.13     50.37 o
 -12   6   7       80.06       79.30     44.77 o
 -11   6   7      136.07      148.48     44.00 o
 -10   6   7       98.38       94.96     38.75 o
  -9   6   7      594.51      613.19     60.43 o
  -8   6   7      159.65      153.93     20.34 o
  -7   6   7        3.00       -8.09      8.09 o
  -6   6   7       17.19       12.36      4.72 o
  -5   6   7     1230.57     1193.03     19.88 o
  -4   6   7     2839.65     2804.84     47.83 o
  -3   6   7     1467.04     1586.29     31.05 o
  -2   6   7        9.17       10.92      6.07 o
  -1   6   7      188.61      214.35     13.96 o
   0   6   7      198.45      195.98     19.23 o
   1   6   7      423.51      369.77     29.38 o
   2   6   7     1492.39     1459.57     46.06 o
   3   6   7     1544.86     1449.64     59.61 o
   4   6   7      300.20      324.12     31.02 o
   5   6   7      139.62      117.03     28.38 o
   6   6   7      137.49      117.54     45.63 o
 -12   7   7        6.17      -33.89     33.89 o
 -11   7   7      641.63      699.79     68.11 o
 -10   7   7     1175.32     1147.60     81.86 o
  -9   7   7     4298.57     4055.24    148.26 o
  -8   7   7     2031.63     1949.38     92.52 o
  -7   7   7      759.54      800.33     52.65 o
  -6   7   7     1649.72     1623.14     42.70 o
  -5   7   7        4.84        7.74      5.93 o
  -4   7   7     1947.65     1873.72     27.88 o
  -3   7   7     4255.29     4063.14     48.44 o
  -2   7   7     1215.47     1208.74     27.91 o
  -1   7   7      177.22      207.46     14.20 o
   0   7   7     5885.91     5719.71     76.17 o
   1   7   7     6711.59     6196.09     94.23 o
   2   7   7        0.61       19.33     20.73 o
   3   7   7     1352.71     1312.98     72.82 o
   4   7   7      759.08      699.05     39.82 o
   5   7   7       44.47       46.44     28.72 o
 -12   8   7       17.31       16.52     39.18 o
 -11   8   7      235.89      232.85     51.60 o
 -10   8   7        6.75       44.43     37.30 o
  -9   8   7      428.81      451.73     36.03 o
  -8   8   7      100.94      100.15     25.87 o
  -7   8   7      112.39       96.38     15.75 o
  -6   8   7      286.20      299.62     11.49 o
  -5   8   7     3018.46     3133.87     47.69 o
  -4   8   7     1331.28     1228.66     35.68 o
  -3   8   7     1268.28     1244.06     28.85 o
  -2   8   7        7.11       11.50      7.07 o
  -1   8   7      155.42      176.67     11.90 o
   0   8   7      886.14      818.25     25.20 o
   1   8   7      410.81      401.10     18.75 o
   2   8   7     3268.52     3275.06     87.22 o
   3   8   7     2567.41     2507.64     67.86 o
   4   8   7      326.60      330.92     31.77 o
   5   8   7       18.19       15.98     24.44 o
 -12   9   7      371.59      249.45     56.16 o
 -11   9   7       50.54       75.80     43.28 o
 -10   9   7      309.00      254.23     50.02 o
  -9   9   7       35.24       26.69     42.23 o
  -8   9   7      593.10      580.39     61.14 o
  -7   9   7     1328.03     1365.80     49.14 o
  -6   9   7     2572.04     2692.15     36.92 o
  -5   9   7       33.72       23.12      7.63 o
  -4   9   7      957.24      954.64     21.25 o
  -3   9   7      552.33      544.42     17.31 o
  -2   9   7      634.38      634.91     22.70 o
  -1   9   7       41.80       54.17      9.75 o
   0   9   7       25.36       12.84     14.41 o
   1   9   7     1230.24     1208.22     30.69 o
   2   9   7        4.28       17.36     16.18 o
   3   9   7     1999.39     1903.68     57.90 o
   4   9   7      798.92      816.42     53.79 o
   5   9   7       77.68       79.71     28.02 o
 -12  10   7       72.27       61.93     45.88 o
 -11  10   7      997.95      909.85     82.41 o
 -10  10   7      254.99      348.93     36.15 o
  -9  10   7      836.00      866.91     48.22 o
  -8  10   7     3205.73     3194.12     88.54 o
  -7  10   7      991.82     1135.27     36.72 o
  -6  10   7      501.46      504.54     21.41 o
  -5  10   7     3428.03     3336.47     44.88 o
  -4  10   7     5413.82     5257.77     72.42 o
  -3  10   7      818.48      790.80     24.79 o
  -2  10   7     1871.59     1837.22     32.44 o
  -1  10   7     8073.57     7980.00     88.71 o
   0  10   7     1107.59     1100.92     45.29 o
   1  10   7     1110.98     1189.08     34.23 o
   2  10   7     1546.48     1565.02     47.38 o
   3  10   7      851.95      927.41     60.86 o
   4  10   7      258.16      224.07     30.17 o
   5  10   7      949.54      854.81     60.71 o
 -11  11   7      139.48      134.39     49.80 o
 -10  11   7      306.09      296.90     79.57 o
  -9  11   7     1219.28     1252.85     57.74 o
  -8  11   7      295.65      340.51     34.85 o
  -7  11   7     1563.31     1518.56     71.76 o
  -6  11   7      176.06      143.91     17.13 o
  -5  11   7       16.47       16.16      9.33 o
  -4  11   7      744.10      701.68     20.61 o
  -3  11   7     1865.85     1876.23     44.93 o
  -2  11   7     1142.03     1070.93     25.58 o
  -1  11   7      122.93      118.17     12.58 o
   0  11   7       70.69       71.82     13.60 o
   1  11   7      574.82      569.03     23.66 o
   2  11   7       94.09       97.36     20.10 o
   3  11   7       47.46       64.21     28.23 o
   4  11   7       59.94      104.47     27.30 o
   5  11   7       63.14       29.44     27.53 o
 -11  12   7      623.69      720.66     78.10 o
 -10  12   7      110.20      105.86     29.15 o
  -9  12   7      687.08      723.98     75.90 o
  -8  12   7     1145.00     1136.54     86.49 o
  -7  12   7      579.11      618.85     72.21 o
  -6  12   7       69.02       73.33     16.27 o
  -5  12   7      782.71      834.08     36.45 o
  -4  12   7      742.76      714.07     21.51 o
  -3  12   7      291.35      274.20     26.14 o
  -2  12   7     3712.42     3512.98     59.77 o
  -1  12   7     3307.02     3297.02     49.68 o
   0  12   7      348.12      374.05     36.29 o
   1  12   7       27.19       21.23     19.37 o
   2  12   7       72.49       58.29     19.53 o
   3  12   7      202.55      172.41     24.08 o
   4  12   7       29.17       31.12     25.35 o
 -11  13   7        4.83      -39.99     39.99 o
 -10  13   7       40.97       62.69     28.32 o
  -9  13   7       91.57       73.21     39.67 o
  -8  13   7      118.40      124.24     29.54 o
  -7  13   7     5159.48     5025.84    127.59 o
  -6  13   7     3014.96     3019.81     88.59 o
  -5  13   7     1013.78     1083.91     26.50 o
  -4  13   7       97.46      113.08     12.28 o
  -3  13   7      404.94      408.38     18.02 o
  -2  13   7      242.36      227.61     15.57 o
  -1  13   7       84.62       86.96     13.14 o
   0  13   7     1665.20     1617.78     34.79 o
   1  13   7     1751.00     1689.11     51.21 o
   2  13   7      363.80      365.41     29.10 o
   3  13   7     2116.81     2049.14     79.96 o
   4  13   7     1543.42     1633.11     60.86 o
 -10  14   7        1.91      -24.98     24.98 o
  -9  14   7       24.25       34.69     35.83 o
  -8  14   7       63.33       57.06     43.77 o
  -7  14   7      381.33      437.66     39.83 o
  -6  14   7      198.86      188.95     31.26 o
  -5  14   7       49.86       42.99     12.92 o
  -4  14   7      298.93      320.57     17.26 o
  -3  14   7     1238.76     1197.99     29.74 o
  -2  14   7        1.80        3.90     10.47 o
  -1  14   7      420.71      426.13     20.25 o
   0  14   7      203.91      209.48     19.64 o
   1  14   7        6.15        1.01     27.34 o
   2  14   7        0.21       -2.88     18.80 o
   3  14   7      246.77      218.83     27.95 o
   4  14   7       76.90       53.40     27.15 o
 -10  15   7      554.40      498.43     47.03 o
  -9  15   7      522.99      532.56     47.03 o
  -8  15   7        2.02      -22.54     22.54 o
  -7  15   7     1481.86     1618.96     99.20 o
  -6  15   7     3760.55     3601.55    204.83 o
  -5  15   7       10.33        6.80     12.79 o
  -4  15   7     1560.94     1604.71     48.37 o
  -3  15   7     1348.23     1360.64     38.13 o
  -2  15   7      461.34      479.73     25.11 o
  -1  15   7      239.25      254.80     22.45 o
   0  15   7      769.41      831.27     31.67 o
   1  15   7      916.88      957.91     86.59 o
   2  15   7       45.97       53.01     22.27 o
   3  15   7     1289.59     1384.38    113.59 o
   4  15   7      683.68      648.19     74.69 o
 -10  16   7      312.33      270.69     58.23 o
  -9  16   7      173.02      242.60     39.15 o
  -8  16   7     1361.95     1263.21     65.39 o
  -7  16   7      806.99      762.42    136.63 o
  -6  16   7        1.03      -17.57     23.42 o
  -5  16   7      861.29      802.54     52.18 o
  -4  16   7      302.45      324.43     24.04 o
  -3  16   7      155.46      144.55     18.98 o
  -2  16   7     4867.55     4841.88     79.16 o
  -1  16   7     5168.16     4861.36     79.93 o
   0  16   7      548.86      509.95     27.24 o
   1  16   7       38.56       58.44     37.04 o
   2  16   7       80.30       71.20     23.61 o
   3  16   7       15.56        7.97     30.88 o
  -9  17   7      287.87      318.59     48.82 o
  -8  17   7       15.86       17.33     39.67 o
  -7  17   7       10.05      -23.75     25.10 o
  -6  17   7       11.43       -7.28     19.79 o
  -5  17   7      270.82      254.48     35.79 o
  -4  17   7       14.22       24.47     15.04 o
  -3  17   7        1.01       11.70     15.81 o
  -2  17   7      738.87      703.73     31.72 o
  -1  17   7        2.47        4.23     15.43 o
   0  17   7      127.80      126.10     19.60 o
   1  17   7      182.89      247.57     29.54 o
   2  17   7      374.03      324.47     32.82 o
   3  17   7      167.80      206.78     42.40 o
  -9  18   7      746.92      829.24     96.43 o
  -8  18   7      528.55      542.13     68.07 o
  -7  18   7       11.55       -8.00     26.15 o
  -6  18   7      410.23      475.78     36.12 o
  -5  18   7      912.50      928.63     76.42 o
  -4  18   7     1076.84     1124.12     38.88 o
  -3  18   7       45.28       37.08     17.24 o
  -2  18   7      379.19      405.48     29.65 o
  -1  18   7      343.22      322.39     29.32 o
   0  18   7       37.33       27.02     21.72 o
   1  18   7      732.35      728.11     42.33 o
   2  18   7     1488.50     1544.67     74.62 o
  -8  19   7       31.37       45.27     31.45 o
  -7  19   7      253.69      232.83     55.49 o
  -6  19   7      488.48      455.16     37.68 o
  -5  19   7      241.91      260.15     31.04 o
  -4  19   7      113.19       84.96     23.33 o
  -3  19   7      232.26      257.53     24.89 o
  -2  19   7        6.10       22.92     17.10 o
  -1  19   7       48.92       46.88     18.19 o
   0  19   7      464.32      494.15     36.82 o
   1  19   7     1057.30     1102.83     52.42 o
   2  19   7      125.42      113.87     28.78 o
  -8  20   7      203.26      231.36     67.00 o
  -7  20   7        0.57      -15.17     25.64 o
  -6  20   7      170.09      131.04     28.82 o
  -5  20   7      300.61      296.21     33.90 o
  -4  20   7      880.59      872.94     45.71 o
  -3  20   7       23.78        1.89     17.02 o
  -2  20   7        5.97       11.99     17.93 o
  -1  20   7       24.15       26.82     18.96 o
   0  20   7      107.02      132.33     28.17 o
   1  20   7      408.28      415.46     38.09 o
  -7  21   7      302.01      358.50     38.44 o
  -6  21   7      831.18      845.78    120.14 o
  -5  21   7       24.08       -0.95     34.14 o
  -4  21   7      825.96      849.88     89.43 o
  -3  21   7     1197.38     1149.64     43.47 o
  -2  21   7     1330.32     1431.82     48.16 o
  -1  21   7        5.46        2.79     18.95 o
   0  21   7      935.64     1004.91     51.40 o
  -6  22   7       78.88       66.58     53.90 o
  -5  22   7      283.76      302.90     36.51 o
  -4  22   7     1361.50     1277.65     56.44 o
  -3  22   7      163.52      118.30     29.18 o
  -2  22   7      165.28      180.95     25.75 o
  -1  22   7      165.90      173.04     26.07 o
 -12   0   8      265.99      339.12     52.49 o
 -11   0   8     1093.06     1106.63     76.73 o
 -10   0   8      140.14      155.05     39.22 o
  -9   0   8     1479.06     1386.13     76.31 o
  -8   0   8     7130.54     7072.34    196.57 o
  -7   0   8    13918.65    13155.39    252.65 o
  -6   0   8     1900.93     1790.90     41.87 o
  -5   0   8     1023.83     1092.50     26.07 o
  -4   0   8     1041.80     1032.37     55.61 o
  -3   0   8      170.83      221.44     24.69 o
  -2   0   8    10283.07    10179.56    157.95 o
  -1   0   8     7912.76     7935.08    135.44 o
   0   0   8     2319.61     2422.72     62.79 o
   1   0   8      595.62      533.88     33.35 o
   2   0   8     1537.90     1538.60     85.46 o
   3   0   8      580.58      550.06     42.17 o
   4   0   8       16.70      106.82     46.43 o
   5   0   8      630.78      633.89     78.74 o
 -13   1   8      368.74      295.80     53.43 o
 -12   1   8      118.84      111.11     29.76 o
 -11   1   8      500.17      475.82     39.07 o
 -10   1   8       58.86       27.82     21.32 o
  -9   1   8      337.58      323.62     30.74 o
  -8   1   8      208.08      208.35     26.74 o
  -7   1   8      724.00      689.08     24.49 o
  -6   1   8     1975.54     1839.99     36.98 o
  -5   1   8     1792.90     1763.52     57.33 o
  -4   1   8        7.69        4.12     13.15 o
  -3   1   8     2821.16     2845.11     47.65 o
  -2   1   8      563.65      479.43     30.12 o
  -1   1   8        0.87       -4.77      8.47 o
   0   1   8      385.70      415.17     19.48 o
   1   1   8      119.52      132.84     17.41 o
   2   1   8        2.51        2.63     13.50 o
   3   1   8     1093.62     1154.08     59.81 o
   4   1   8     2566.58     2657.94    130.56 o
   5   1   8      989.73      862.24     62.11 o
 -13   2   8        5.09        0.17     39.14 o
 -12   2   8      258.13      350.47     43.30 o
 -11   2   8      917.59      975.69     51.26 o
 -10   2   8      272.83      262.87     30.85 o
  -9   2   8      167.99      218.32     56.72 o
  -8   2   8      152.36      167.27     31.71 o
  -7   2   8       39.40       50.08      9.63 o
  -6   2   8      108.47      127.97     16.89 o
  -5   2   8     1187.01     1196.41     28.54 o
  -4   2   8     3263.95     3249.32     60.41 o
  -3   2   8     2879.68     2813.60     48.11 o
  -2   2   8       90.93       82.40     11.52 o
  -1   2   8     2499.41     2417.12     57.17 o
   0   2   8       11.14       16.27     13.19 o
   1   2   8        1.78       10.68     14.83 o
   2   2   8      608.51      652.23     34.20 o
   3   2   8      607.68      598.07     36.54 o
   4   2   8        5.38        9.10     21.53 o
   5   2   8       11.20       -2.20     24.19 o
 -13   3   8     1487.54     1447.37     96.11 o
 -12   3   8     1035.24     1011.74     57.83 o
 -11   3   8        0.46       16.23     26.93 o
 -10   3   8       25.72       44.25     22.73 o
  -9   3   8     1245.06     1158.19     50.22 o
  -8   3   8      650.62      613.93     37.74 o
  -7   3   8     1654.98     1583.65     31.73 o
  -6   3   8     3653.37     3549.95     59.64 o
  -5   3   8     2089.74     2065.30     33.45 o
  -4   3   8     1842.44     1884.31     32.40 o
  -3   3   8     8225.45     7957.16    106.44 o
  -2   3   8     2243.23     2145.49     53.01 o
  -1   3   8      476.34      433.74     29.32 o
   0   3   8      714.58      742.87     31.47 o
   1   3   8     3467.74     3164.29     66.73 o
   2   3   8      245.15      278.49     26.13 o
   3   3   8      657.35      687.97     60.26 o
   4   3   8     2712.00     2861.01     76.33 o
   5   3   8      920.41      946.83     50.51 o
 -12   4   8        1.29      -16.11     24.18 o
 -11   4   8      273.01      280.21     34.62 o
 -10   4   8      104.15      101.39     36.96 o
  -9   4   8      359.85      352.89     32.84 o
  -8   4   8        7.75        2.94     17.94 o
  -7   4   8      541.91      529.45     18.20 o
  -6   4   8      938.80      986.87     23.28 o
  -5   4   8       37.33       40.09      8.00 o
  -4   4   8      913.58      903.25     24.31 o
  -3   4   8       39.86       30.74      9.54 o
  -2   4   8      802.72      773.42     43.87 o
  -1   4   8     2599.81     2628.70     53.41 o
   0   4   8       29.48       33.25     16.69 o
   1   4   8        1.08       19.47     14.92 o
   2   4   8        1.81       -3.54     15.70 o
   3   4   8        1.13       -2.98     18.83 o
   4   4   8       25.76       13.58     22.40 o
   5   4   8       16.12       17.86     25.49 o
 -12   5   8       72.98      139.47     47.71 o
 -11   5   8      502.33      468.66     64.59 o
 -10   5   8     3180.24     3072.73    143.18 o
  -9   5   8     2725.95     2543.70     76.03 o
  -8   5   8      100.12      104.69     24.40 o
  -7   5   8       32.54       48.13      8.53 o
  -6   5   8     3035.16     3103.09     51.29 o
  -5   5   8      280.83      280.11     14.45 o
  -4   5   8     2326.28     2307.23     43.02 o
  -3   5   8     1566.13     1552.92     41.07 o
  -2   5   8     1258.26     1220.20     31.52 o
  -1   5   8      971.87      921.71     29.02 o
   0   5   8     2889.69     2674.71     53.58 o
   1   5   8     1815.96     1746.21     55.42 o
   2   5   8      382.42      398.52     37.46 o
   3   5   8        6.37      -11.36     18.33 o
   4   5   8       99.83      109.23     26.70 o
   5   5   8       27.05       46.32     27.08 o
 -12   6   8       90.44       65.85     42.25 o
 -11   6   8     1528.58     1308.67     88.21 o
 -10   6   8       10.53       -6.57     31.75 o
  -9   6   8      650.88      437.75     53.52 o
  -8   6   8     1905.06     1819.39     93.12 o
  -7   6   8     1310.17     1189.04     31.80 o
  -6   6   8       44.96       33.12     10.85 o
  -5   6   8     2653.61     2735.77     54.82 o
  -4   6   8     7749.90     7735.74     93.97 o
  -3   6   8     2830.36     2908.31     67.95 o
  -2   6   8       38.78       51.30     11.21 o
  -1   6   8     3865.29     3709.28     64.60 o
   0   6   8      319.22      376.18     31.43 o
   1   6   8     1106.10     1102.64     48.37 o
   2   6   8     2308.79     2322.77     61.57 o
   3   6   8     1056.67     1045.37     80.66 o
   4   6   8       65.67       35.58     24.52 o
   5   6   8      273.06      318.68     37.07 o
 -12   7   8       53.13       89.58     47.93 o
 -11   7   8       20.75      -35.29     35.29 o
 -10   7   8       92.02      119.45     44.34 o
  -9   7   8     1372.56     1254.21     83.95 o
  -8   7   8        1.45       -8.24     26.16 o
  -7   7   8      111.69       77.05     21.47 o
  -6   7   8        6.29       -6.52      7.70 o
  -5   7   8       58.78       70.89     12.70 o
  -4   7   8        6.03       -0.42      9.04 o
  -3   7   8      419.45      437.70     19.04 o
  -2   7   8      314.36      347.49     13.87 o
  -1   7   8       92.16       98.79     12.91 o
   0   7   8      132.91      123.71     16.16 o
   1   7   8       99.30       98.12     23.82 o
   2   7   8       13.29      -16.68     19.92 o
   3   7   8      111.89       86.85     23.76 o
   4   7   8        4.33      -22.21     33.63 o
   5   7   8       27.27       12.76     25.72 o
 -12   8   8      764.43      811.09     80.79 o
 -11   8   8      729.81      831.53     78.57 o
 -10   8   8     1102.78     1127.03     84.84 o
  -9   8   8       87.07       21.98     33.76 o
  -8   8   8     1647.29     1737.05     63.23 o
  -7   8   8      531.06      628.25     38.77 o
  -6   8   8      417.31      366.27     14.84 o
  -5   8   8     2798.42     2731.66     45.06 o
  -4   8   8     5442.17     5171.27     71.25 o
  -3   8   8     2237.38     2082.05     31.89 o
  -2   8   8     1072.53     1082.81     28.95 o
  -1   8   8      414.56      425.27     17.67 o
   0   8   8      286.71      265.34     17.34 o
   1   8   8        4.33        8.50     19.98 o
   2   8   8      625.15      653.15     55.42 o
   3   8   8     1192.02     1011.45     73.20 o
   4   8   8      441.88      435.00     37.17 o
 -12   9   8       14.98       37.13     43.66 o
 -11   9   8      209.39      229.22     53.05 o
 -10   9   8      909.55     1029.60     84.67 o
  -9   9   8     1289.58     1307.70     57.81 o
  -8   9   8     1290.63     1332.33     57.57 o
  -7   9   8      277.01      260.89     30.39 o
  -6   9   8      569.20      594.28     24.67 o
  -5   9   8       26.19       38.66      8.51 o
  -4   9   8     1337.18     1282.98     24.30 o
  -3   9   8     3504.04     3413.55     45.87 o
  -2   9   8       20.91       23.48      8.80 o
  -1   9   8        1.42       10.63      9.29 o
   0   9   8     1162.50     1067.59     30.40 o
   1   9   8     2380.25     2188.53     69.82 o
   2   9   8      627.46      623.19     44.01 o
   3   9   8       31.20       31.61     21.94 o
   4   9   8      273.91      366.49     36.96 o
 -12  10   8      237.25      247.96     61.29 o
 -11  10   8       14.90       26.50     43.53 o
 -10  10   8       45.40       23.13     38.37 o
  -9  10   8       11.08       -3.06     21.78 o
  -8  10   8     1935.71     1916.09    132.94 o
  -7  10   8      603.87      552.19     40.39 o
  -6  10   8      126.32      116.87     31.22 o
  -5  10   8      271.60      239.74     17.39 o
  -4  10   8       34.33       28.55     10.55 o
  -3  10   8     1208.45     1168.23     31.09 o
  -2  10   8     2841.58     2666.12     41.33 o
  -1  10   8      461.42      483.98     22.26 o
   0  10   8      294.46      285.97     26.60 o
   1  10   8      265.23      269.07     24.65 o
   2  10   8        2.79        9.06     24.33 o
   3  10   8        3.47       -3.40     24.40 o
   4  10   8       18.95        3.27     24.10 o
 -11  11   8       11.32       34.65     44.64 o
 -10  11   8      523.09      483.63     49.48 o
  -9  11   8      205.95      197.96     32.86 o
  -8  11   8       38.99        7.89     22.89 o
  -7  11   8      343.41      334.53     35.01 o
  -6  11   8     4712.37     4685.04     79.55 o
  -5  11   8     1521.65     1454.51     34.74 o
  -4  11   8      880.81      979.66     29.44 o
  -3  11   8      946.39      937.39     48.46 o
  -2  11   8     1061.76     1047.20     31.39 o
  -1  11   8       44.59       34.03     13.46 o
   0  11   8     2448.51     2335.02     47.34 o
   1  11   8     1485.04     1377.98     45.61 o
   2  11   8       56.01       69.37     27.66 o
   3  11   8     1637.78     1643.21     59.68 o
   4  11   8     1870.75     1862.81     77.62 o
 -11  12   8     1097.31      978.52     88.13 o
 -10  12   8      970.88      826.26     54.05 o
  -9  12   8      227.17      219.88    118.73 o
  -8  12   8     2124.45     2120.32    175.77 o
  -7  12   8     1404.57     1393.34     60.56 o
  -6  12   8       22.76       29.97     47.95 o
  -5  12   8     1112.81     1079.09     31.61 o
  -4  12   8     1211.25     1260.05     47.35 o
  -3  12   8      572.49      610.09     25.19 o
  -2  12   8      694.51      811.10     40.30 o
  -1  12   8      942.73      959.52     53.24 o
   0  12   8       20.53       18.33     14.19 o
   1  12   8       68.74       75.93     20.11 o
   2  12   8      216.13      251.44     27.40 o
   3  12   8      286.86      256.33     32.61 o
   4  12   8      165.04      137.87     31.38 o
 -11  13   8        5.43       15.73     27.53 o
 -10  13   8      122.01       80.74     72.66 o
  -9  13   8       53.27       22.23     26.66 o
  -8  13   8      521.10      543.96    109.04 o
  -7  13   8       58.83       45.01     24.99 o
  -6  13   8     1055.13      983.55     62.80 o
  -5  13   8      525.64      489.67     27.08 o
  -4  13   8        5.66      -10.22     11.60 o
  -3  13   8      194.01      218.08     22.16 o
  -2  13   8     1507.82     1448.82     38.28 o
  -1  13   8        1.76      -12.95     12.95 o
   0  13   8      148.38      142.11     17.53 o
   1  13   8       18.12       39.16     19.22 o
   2  13   8       47.26       48.78     22.46 o
   3  13   8       50.78       71.03     33.54 o
 -10  14   8      252.49      295.21     40.80 o
  -9  14   8      158.11      161.24     61.11 o
  -8  14   8     3273.70     3125.43     97.43 o
  -7  14   8     2052.06     2060.71     76.27 o
  -6  14   8      140.03      150.06     22.91 o
  -5  14   8       68.45       59.75     14.48 o
  -4  14   8     1381.36     1323.30     37.13 o
  -3  14   8        6.42        6.51     13.36 o
  -2  14   8     2129.89     2105.66     47.92 o
  -1  14   8     4542.04     4495.55     82.90 o
   0  14   8     1976.90     1984.01     51.50 o
   1  14   8      127.08       97.30     23.22 o
   2  14   8      340.31      360.98     32.20 o
   3  14   8      438.22      424.44     67.54 o
 -10  15   8       69.09       21.67     33.31 o
  -9  15   8        6.64       -5.47     34.63 o
  -8  15   8      136.52      208.04     37.01 o
  -7  15   8       37.84       56.60     27.70 o
  -6  15   8      216.13      214.10     38.79 o
  -5  15   8      239.08      208.80     19.00 o
  -4  15   8        0.44       10.13     14.18 o
  -3  15   8       75.26      117.14     18.27 o
  -2  15   8      427.94      410.05     33.56 o
  -1  15   8        3.80       -8.31     14.33 o
   0  15   8      120.76      106.67     23.04 o
   1  15   8      389.09      335.20     30.94 o
   2  15   8      148.49      166.22     26.88 o
   3  15   8     1037.60      951.43     63.96 o
 -10  16   8       53.86       59.77     66.71 o
  -9  16   8        3.38       -7.25     36.72 o
  -8  16   8       22.03       17.90     33.29 o
  -7  16   8        3.55       24.20     27.35 o
  -6  16   8      298.23      332.79     30.56 o
  -5  16   8     1131.88     1121.13     45.47 o
  -4  16   8     1924.19     1994.62     48.29 o
  -3  16   8      412.81      379.41     25.21 o
  -2  16   8      376.18      380.50     25.18 o
  -1  16   8      176.38      204.94     21.42 o
   0  16   8       59.03       57.42     23.21 o
   1  16   8      180.93      117.45     25.06 o
   2  16   8      439.92      382.57     35.09 o
  -9  17   8      345.18      318.70     56.59 o
  -8  17   8      162.16      181.29     38.42 o
  -7  17   8      643.38      654.35     39.52 o
  -6  17   8     3178.55     3046.75     76.59 o
  -5  17   8      856.13      886.40     55.44 o
  -4  17   8      371.65      341.68     24.96 o
  -3  17   8     2009.96     2085.43     52.02 o
  -2  17   8      754.65      833.01     34.50 o
  -1  17   8       24.27        9.99     17.04 o
   0  17   8     1213.53     1301.22     51.26 o
   1  17   8     1318.16     1387.76     70.85 o
   2  17   8        8.62       42.54     24.42 o
  -9  18   8       10.36       -6.94     29.76 o
  -8  18   8      161.32      190.36     40.20 o
  -7  18   8      175.72      159.77     28.30 o
  -6  18   8       46.17       70.62     35.33 o
  -5  18   8       29.64       36.26     22.19 o
  -4  18   8      189.31      173.79     21.91 o
  -3  18   8      302.76      277.69     24.81 o
  -2  18   8      279.00      265.46     25.05 o
  -1  18   8     1072.62     1070.15     40.03 o
   0  18   8      318.00      299.87     33.06 o
   1  18   8       16.26       20.58     24.59 o
  -8  19   8      199.74      237.25     44.46 o
  -7  19   8       37.78       17.12     23.64 o
  -6  19   8      335.86      326.22     33.90 o
  -5  19   8      274.96      283.66     31.66 o
  -4  19   8       43.31       28.97     22.46 o
  -3  19   8      555.32      527.57     30.98 o
  -2  19   8      380.86      353.18     28.11 o
  -1  19   8      147.90      127.97     24.93 o
   0  19   8      434.41      486.72     38.19 o
  -7  20   8      426.19      476.02     40.39 o
  -6  20   8       31.47       12.51     25.20 o
  -5  20   8     1448.11     1515.52     58.29 o
  -4  20   8     1262.38     1283.70     83.36 o
  -3  20   8      330.09      324.67     27.83 o
  -2  20   8       18.70      -18.32     22.19 o
  -1  20   8      200.64      184.91     30.91 o
   0  20   8      133.13      219.41     32.17 o
  -6  21   8       24.29       18.48     32.54 o
  -5  21   8       41.97       70.16     26.85 o
  -4  21   8        1.03       11.93     23.54 o
  -3  21   8        0.73       17.31     20.12 o
  -2  21   8        0.32      -18.96     18.96 o
  -1  21   8       13.10       -8.43     23.48 o
  -4  22   8      533.10      631.26     56.23 o
 -13   1   9     1032.13      972.03     57.26 o
 -12   1   9     1832.27     1795.81     72.39 o
 -11   1   9      438.47      407.75     38.84 o
 -10   1   9      475.87      482.38     38.36 o
  -9   1   9     1247.12     1265.22     54.08 o
  -8   1   9       49.59        7.95     19.16 o
  -7   1   9      595.26      574.86     18.52 o
  -6   1   9     1945.10     1833.19     51.39 o
  -5   1   9     3073.73     3014.42     75.67 o
  -4   1   9       93.97       81.41     12.20 o
  -3   1   9     4600.76     4482.42     69.19 o
  -2   1   9     5703.56     5642.26     71.37 o
  -1   1   9     1848.01     1765.61     36.42 o
   0   1   9      311.57      350.00     20.10 o
   1   1   9     1542.38     1634.24     49.37 o
   2   1   9      132.79      162.15     24.54 o
   3   1   9      351.57      385.41     34.22 o
   4   1   9     1639.74     1781.50     82.38 o
 -13   2   9      118.26      158.43     39.95 o
 -12   2   9       58.25       28.56     26.26 o
 -11   2   9      664.63      613.71     45.03 o
 -10   2   9       31.96       31.19     23.29 o
  -9   2   9      259.72      266.72     46.26 o
  -8   2   9     2791.07     2796.72     79.17 o
  -7   2   9     3105.91     2991.13     45.26 o
  -6   2   9      403.90      422.58     17.34 o
  -5   2   9      236.84      228.83     13.51 o
  -4   2   9       27.82       20.61      7.25 o
  -3   2   9       23.15       19.08      9.63 o
  -2   2   9      332.40      330.46     18.82 o
  -1   2   9     3993.24     3792.83     81.64 o
   0   2   9     1506.05     1576.56     45.26 o
   1   2   9       24.38       72.88     23.84 o
   2   2   9      467.40      471.44     33.25 o
   3   2   9      669.31      670.73     41.91 o
   4   2   9       64.15       45.10     26.19 o
 -13   3   9       52.88      101.00     32.58 o
 -12   3   9      275.49      289.89     38.00 o
 -11   3   9      126.38      138.14     30.24 o
 -10   3   9      618.09      703.04     45.94 o
  -9   3   9      729.68      701.40     42.46 o
  -8   3   9      446.07      426.03     85.01 o
  -7   3   9       10.08       10.51     10.63 o
  -6   3   9      148.23      139.89     10.83 o
  -5   3   9       50.51       56.34     10.42 o
  -4   3   9        2.58        2.70      8.77 o
  -3   3   9       24.29       14.29      9.46 o
  -2   3   9      426.12      417.46     30.60 o
  -1   3   9      285.46      235.96     27.06 o
   0   3   9      745.20      717.31     32.19 o
   1   3   9      948.78      882.52     45.43 o
   2   3   9      407.00      389.62     34.54 o
   3   3   9      159.24      155.46     27.39 o
   4   3   9       95.89       66.92     27.71 o
 -12   4   9      211.93      265.14     42.59 o
 -11   4   9     1032.30     1038.11     55.19 o
 -10   4   9     1987.40     1951.17     97.80 o
  -9   4   9       81.26       39.72     22.27 o
  -8   4   9     1393.95     1276.66     33.94 o
  -7   4   9     4884.08     4774.58     79.89 o
  -6   4   9      177.15      184.79     14.08 o
  -5   4   9     2964.11     2978.66     54.31 o
  -4   4   9     2777.64     2804.02     49.68 o
  -3   4   9     3297.86     2960.26     53.07 o
  -2   4   9     1084.97     1113.90     41.84 o
  -1   4   9     1860.74     1796.15     43.60 o
   0   4   9     1016.73     1045.83     37.96 o
   1   4   9       68.98       63.82     19.23 o
   2   4   9     1403.31     1404.60     64.82 o
   3   4   9      534.11      583.42     39.42 o
   4   4   9       25.88       50.47     26.32 o
 -12   5   9      515.72      478.37     66.07 o
 -11   5   9      547.39      457.83     41.83 o
 -10   5   9      457.36      459.27     40.09 o
  -9   5   9     1194.26     1154.46     56.20 o
  -8   5   9       24.35       46.26     21.54 o
  -7   5   9      468.69      474.20     25.91 o
  -6   5   9     1164.66     1153.16     28.78 o
  -5   5   9      814.68      782.61     24.51 o
  -4   5   9        0.64       14.80      9.38 o
  -3   5   9     1754.16     1724.20     39.00 o
  -2   5   9     2747.58     2649.03     52.25 o
  -1   5   9      632.36      659.56     27.57 o
   0   5   9      210.16      193.62     25.43 o
   1   5   9      682.75      728.38     42.33 o
   2   5   9      351.56      371.14     41.47 o
   3   5   9       51.72       58.59     28.26 o
   4   5   9      723.41      820.28    116.12 o
 -12   6   9       12.22       37.56     46.09 o
 -11   6   9     1225.17     1317.93     95.17 o
 -10   6   9     1195.50     1110.43     84.42 o
  -9   6   9       17.50       20.19     31.67 o
  -8   6   9      243.15      199.39     41.44 o
  -7   6   9        5.03       -7.36     13.72 o
  -6   6   9      420.20      371.96     25.42 o
  -5   6   9      950.29      884.61     27.32 o
  -4   6   9     2502.92     2460.42     47.92 o
  -3   6   9     3669.04     3460.98     66.42 o
  -2   6   9      637.98      655.64     49.75 o
  -1   6   9     1108.29     1028.12     33.65 o
   0   6   9       34.87       33.96     27.63 o
   1   6   9      271.66      312.21     27.65 o
   2   6   9      375.35      322.01     36.24 o
   3   6   9      508.68      519.58     40.83 o
   4   6   9       36.57       27.27     25.55 o
 -12   7   9      235.09      172.76     55.27 o
 -11   7   9      522.81      371.25     62.27 o
 -10   7   9     1861.68     1903.04    105.97 o
  -9   7   9     2671.80     2552.81    118.26 o
  -8   7   9     1073.15     1039.54     74.05 o
  -7   7   9      322.25      373.22     22.91 o
  -6   7   9     1997.12     1926.63     46.00 o
  -5   7   9     3683.59     3631.99     56.17 o
  -4   7   9        3.79        3.01      9.77 o
  -3   7   9     1859.87     1882.27     38.34 o
  -2   7   9      274.06      274.89     19.75 o
  -1   7   9        2.43        5.71     13.15 o
   0   7   9     2338.75     2276.50     88.04 o
   1   7   9     5490.74     5315.98     99.78 o
   2   7   9     1554.99     1560.79     54.70 o
   3   7   9        3.95      -16.80     21.70 o
   4   7   9      499.35      494.05     41.97 o
 -12   8   9        4.71       50.32     47.46 o
 -11   8   9      136.14      160.51     52.54 o
 -10   8   9     1520.75     1494.36     98.88 o
  -9   8   9      423.86      452.98     58.98 o
  -8   8   9       32.50       13.57     33.42 o
  -7   8   9      613.39      563.73     39.86 o
  -6   8   9       48.79       35.84     13.07 o
  -5   8   9     1608.79     1553.24     37.72 o
  -4   8   9     1127.66     1113.38     29.85 o
  -3   8   9     1525.17     1427.87     33.98 o
  -2   8   9      152.61      155.88     15.61 o
  -1   8   9       77.05       60.11     15.73 o
   0   8   9      134.35      140.97     18.82 o
   1   8   9      626.65      685.72     43.66 o
   2   8   9      807.17      774.79     41.15 o
   3   8   9      165.53       84.55     27.03 o
 -12   9   9      302.49      365.41     66.28 o
 -11   9   9      146.35      171.39     51.30 o
 -10   9   9        9.51       -0.04     36.11 o
  -9   9   9      451.41      474.92     62.57 o
  -8   9   9        9.18        9.05     21.85 o
  -7   9   9       32.59       31.10     21.63 o
  -6   9   9      869.74      908.93     32.44 o
  -5   9   9      343.65      368.42     19.83 o
  -4   9   9      357.63      336.12     22.96 o
  -3   9   9     1695.72     1686.06     38.58 o
  -2   9   9     2149.52     2057.97     43.31 o
  -1   9   9      141.34      116.37     15.54 o
   0   9   9      617.48      632.65     29.58 o
   1   9   9      917.35      916.20     94.23 o
   2   9   9       54.25       65.20     23.32 o
   3   9   9      150.91      131.74     29.01 o
 -12  10   9        2.59       -1.66     41.10 o
 -11  10   9     2859.69     2661.64    137.85 o
 -10  10   9     1093.95     1104.88     90.31 o
  -9  10   9        0.68       -3.41     21.96 o
  -8  10   9     1304.45     1202.56    126.28 o
  -7  10   9     1784.84     1675.40    122.49 o
  -6  10   9       46.01       30.77     13.82 o
  -5  10   9      801.04      850.03     27.74 o
  -4  10   9     4751.14     4523.60     69.31 o
  -3  10   9     1656.87     1645.38     38.93 o
  -2  10   9      122.29      120.14     15.50 o
  -1  10   9     4325.03     4142.05     67.21 o
   0  10   9     1475.73     1494.34     43.42 o
   1  10   9        5.19       -1.29     24.48 o
   2  10   9      338.97      370.91     34.01 o
   3  10   9      776.26      893.75     48.42 o
 -11  11   9        1.44        5.08     40.63 o
 -10  11   9       12.81       39.34     28.51 o
  -9  11   9      687.91      628.80     69.10 o
  -8  11   9      107.79       83.34     28.63 o
  -7  11   9        0.64      -15.25     20.92 o
  -6  11   9       23.33       29.81     12.13 o
  -5  11   9       79.57       82.95     14.21 o
  -4  11   9        0.14       -6.28     11.27 o
  -3  11   9      273.13      278.85     19.72 o
  -2  11   9      551.13      593.74     25.84 o
  -1  11   9       88.22       67.45     15.82 o
   0  11   9      908.16      817.76     57.70 o
   1  11   9      795.62      835.58     49.78 o
   2  11   9      138.48      122.20     31.98 o
   3  11   9        0.46      -23.54     23.75 o
 -10  12   9      495.70      519.99     46.44 o
  -9  12   9     1179.04     1048.12     87.23 o
  -8  12   9     2181.65     2203.43     86.89 o
  -7  12   9      879.45      939.04     77.20 o
  -6  12   9      138.89      170.31     22.55 o
  -5  12   9       31.57       42.42     16.98 o
  -4  12   9       18.46       17.98     17.21 o
  -3  12   9     1098.52     1077.94     33.80 o
  -2  12   9      107.69      117.41     18.99 o
  -1  12   9     1685.09     1727.55     43.66 o
   0  12   9      763.71      737.00     36.57 o
   1  12   9        5.68       41.76     27.00 o
   2  12   9      399.55      442.56     57.72 o
   3  12   9      673.12      655.80     45.54 o
 -11  13   9        4.40      -37.60     37.60 o
 -10  13   9       16.12        4.65     29.36 o
  -9  13   9       72.26       74.89     54.84 o
  -8  13   9      610.03      605.44     48.59 o
  -7  13   9      254.01      227.90     34.80 o
  -6  13   9     2011.78     1845.50     55.90 o
  -5  13   9     1292.68     1290.50     36.32 o
  -4  13   9      116.78      137.05     17.75 o
  -3  13   9     3771.64     3655.04     64.67 o
  -2  13   9      849.43      917.41     32.84 o
  -1  13   9      252.08      291.76     32.19 o
   0  13   9       36.35       45.43     20.17 o
   1  13   9     1166.65     1145.59     46.94 o
   2  13   9        6.66       20.50     30.26 o
 -10  14   9      256.75      218.56     39.92 o
  -9  14   9       57.89       46.09     29.18 o
  -8  14   9        5.08       23.12     45.49 o
  -7  14   9       38.99       44.22     43.36 o
  -6  14   9      234.10      219.19     25.37 o
  -5  14   9       10.17       12.58     13.32 o
  -4  14   9       63.74       50.85     16.00 o
  -3  14   9      125.21      120.25     18.60 o
  -2  14   9       79.88       89.15     17.83 o
  -1  14   9       12.09        8.31     15.42 o
   0  14   9       38.58       27.90     20.01 o
   1  14   9        3.23       16.51     21.14 o
   2  14   9        0.31       49.45     31.78 o
 -10  15   9      355.63      359.55     46.30 o
  -9  15   9      674.63      726.64     56.00 o
  -8  15   9      143.39      151.96     36.25 o
  -7  15   9      270.35      252.70     28.45 o
  -6  15   9     1346.15     1306.17     49.15 o
  -5  15   9      711.69      751.95     30.77 o
  -4  15   9      205.80      202.79     20.90 o
  -3  15   9      685.96      780.15     32.28 o
  -2  15   9     1117.37     1113.85     38.34 o
  -1  15   9      188.40      183.68     21.67 o
   0  15   9      144.40      127.10     25.65 o
   1  15   9      306.36      290.48     31.11 o
 -10  16   9      612.12      563.47     79.98 o
  -9  16   9      115.75      143.85     37.24 o
  -8  16   9     1583.66     1679.30     77.41 o
  -7  16   9     1987.49     2019.75     62.68 o
  -6  16   9      774.67      824.55     46.89 o
  -5  16   9       27.01       15.92     19.76 o
  -4  16   9      266.32      290.94     24.01 o
  -3  16   9       89.69       72.70     18.82 o
  -2  16   9      495.96      503.40     34.96 o
  -1  16   9     1435.83     1506.98     44.72 o
   0  16   9     1005.20     1040.99     47.35 o
   1  16   9       35.37       28.55     24.09 o
  -9  17   9      254.08      235.16     42.86 o
  -8  17   9       34.00       -9.31     30.49 o
  -7  17   9       17.56       15.62     22.56 o
  -6  17   9        1.75       27.67     24.77 o
  -5  17   9       41.17       22.52     21.40 o
  -4  17   9      369.97      373.11     26.82 o
  -3  17   9      187.16      162.21     21.80 o
  -2  17   9        1.26        0.89     17.22 o
  -1  17   9       83.47       97.47     33.28 o
   0  17   9      183.91      223.17     30.67 o
   1  17   9      316.76      281.29     57.19 o
  -8  18   9      383.50      403.78     38.06 o
  -7  18   9       47.69       35.68     23.83 o
  -6  18   9       50.64       28.25     23.28 o
  -5  18   9      355.33      399.66     34.67 o
  -4  18   9     1643.74     1649.87     78.15 o
  -3  18   9      936.33      940.85     38.75 o
  -2  18   9      172.41      175.45     23.70 o
  -1  18   9      663.62      773.79     79.71 o
   0  18   9      171.97      160.81     30.09 o
  -8  19   9      286.37      299.21     63.36 o
  -7  19   9       31.76       65.17     27.19 o
  -6  19   9      357.52      317.93     34.58 o
  -5  19   9      320.03      267.71     31.35 o
  -4  19   9       34.68       63.04     24.47 o
  -3  19   9      124.59      115.09     22.82 o
  -2  19   9       18.23       28.66     19.76 o
  -1  19   9        2.53       25.93     24.75 o
  -7  20   9        8.30       65.68     50.83 o
  -6  20   9      444.72      450.34     39.69 o
  -5  20   9      393.86      365.67     36.77 o
  -4  20   9      422.48      412.11     37.37 o
  -3  20   9       74.82       88.83     23.37 o
  -2  20   9       98.26       72.76     23.05 o
  -4  21   9        4.59        6.30     32.24 o
 -13   0  10      885.17      973.52     84.50 o
 -12   0  10      624.36      607.90     69.52 o
 -11   0  10       62.38       55.57     37.26 o
 -10   0  10      541.20      502.96     60.35 o
  -9   0  10      357.19      378.94     53.18 o
  -8   0  10     3996.44     4090.02    143.82 o
  -7   0  10    13361.62    12829.78    295.74 o
  -6   0  10     4116.94     4105.68    138.19 o
  -5   0  10      454.11      390.54     43.45 o
  -4   0  10      128.19      251.29     37.43 o
  -3   0  10      414.41      424.12     22.91 o
  -2   0  10      363.50      367.16     24.48 o
  -1   0  10     3262.14     3340.20    121.46 o
   0   0  10     1863.06     1917.11     62.67 o
   1   0  10       28.28       42.48     23.44 o
   2   0  10     1867.01     1987.37    116.17 o
   3   0  10     1645.37     1649.15    113.35 o
 -13   1  10      321.14      243.93     38.47 o
 -12   1  10      446.01      479.04     47.24 o
 -11   1  10      325.53      405.98     40.56 o
 -10   1  10       12.34       14.86     24.26 o
  -9   1  10     1852.74     1792.25     85.36 o
  -8   1  10      599.10      623.14     40.94 o
  -7   1  10      457.83      411.63     39.33 o
  -6   1  10     1720.98     1731.21     59.53 o
  -5   1  10     2411.67     2341.60    101.89 o
  -4   1  10      110.60       86.17     10.12 o
  -3   1  10     1173.14     1153.31     34.39 o
  -2   1  10      914.04      911.60     31.41 o
  -1   1  10      178.19      173.54     32.02 o
   0   1  10      127.47      102.24     19.96 o
   1   1  10        7.93       10.25     18.64 o
   2   1  10        7.40       22.82     21.70 o
   3   1  10      454.22      469.46     52.13 o
 -13   2  10       16.92       12.52     35.72 o
 -12   2  10       21.12       44.25     28.49 o
 -11   2  10      844.13      792.24     62.33 o
 -10   2  10     1223.75     1189.86     57.86 o
  -9   2  10      572.10      523.15     58.49 o
  -8   2  10        6.78       -5.30     18.98 o
  -7   2  10      351.84      285.20     30.47 o
  -6   2  10       59.98       33.18     19.02 o
  -5   2  10     1175.09     1132.15     24.23 o
  -4   2  10      508.09      463.41     19.02 o
  -3   2  10      342.38      353.36     23.21 o
  -2   2  10      526.92      515.74     28.98 o
  -1   2  10     1230.99     1096.90     44.02 o
   0   2  10      933.53      941.13     70.06 o
   1   2  10       51.30       52.79     20.67 o
   2   2  10       53.24       36.01     22.36 o
   3   2  10      534.15      624.02     42.12 o
 -13   3  10      896.02     1044.09     63.06 o
 -12   3  10     1910.09     1845.45     76.36 o
 -11   3  10      161.33      226.11     35.90 o
 -10   3  10      189.54      157.95     30.61 o
  -9   3  10     1636.50     1605.33     64.02 o
  -8   3  10     1161.89     1234.48     50.29 o
  -7   3  10      173.74      134.76     17.02 o
  -6   3  10      819.26      803.91     31.59 o
  -5   3  10     5193.79     4979.47     74.89 o
  -4   3  10      423.49      439.48     19.22 o
  -3   3  10     8045.04     7792.68    110.92 o
  -2   3  10     3041.44     2970.75     60.06 o
  -1   3  10     1264.50     1230.20     40.42 o
   0   3  10      362.91      288.52     26.62 o
   1   3  10      808.45      779.65     53.04 o
   2   3  10      491.95      399.91     34.50 o
   3   3  10       31.25       56.07     25.89 o
 -12   4  10      102.45      101.70     50.53 o
 -11   4  10      216.46      207.81     36.57 o
 -10   4  10       26.65       11.06     24.46 o
  -9   4  10       29.68       11.23     29.13 o
  -8   4  10      141.23      178.32     26.35 o
  -7   4  10      684.86      703.62     29.34 o
  -6   4  10      362.85      330.31     25.99 o
  -5   4  10       15.90        7.50      9.55 o
  -4   4  10     1172.49     1078.32     43.76 o
  -3   4  10      104.94      116.22     14.99 o
  -2   4  10       71.19       62.59     14.37 o
  -1   4  10      654.11      686.95     48.80 o
   0   4  10      149.80      129.98     30.95 o
   1   4  10       53.03       24.21     19.81 o
   2   4  10      179.99      171.10     28.15 o
   3   4  10      163.07      183.08     33.60 o
 -12   5  10       17.96        3.41     38.32 o
 -11   5  10        2.96       28.29     27.66 o
 -10   5  10      138.29      167.53     31.75 o
  -9   5  10     1419.94     1458.70     77.05 o
  -8   5  10      357.49      464.38     55.14 o
  -7   5  10        7.98       30.79     15.51 o
  -6   5  10     1966.35     2064.29     42.99 o
  -5   5  10     3096.10     3092.25     77.26 o
  -4   5  10      856.88      880.56     28.24 o
  -3   5  10       31.12       27.84     16.29 o
  -2   5  10      484.60      499.70     24.48 o
  -1   5  10       26.97       10.86     17.01 o
   0   5  10     1349.03     1296.57     45.57 o
   1   5  10     3951.71     3854.00    112.00 o
   2   5  10     1825.98     1831.81     61.54 o
   3   5  10       70.70      111.98     29.26 o
 -12   6  10       92.09       92.53     47.54 o
 -11   6  10     2631.63     2533.22    129.40 o
 -10   6  10     2009.00     2385.17    121.63 o
  -9   6  10      554.07      503.60     61.50 o
  -8   6  10      288.31      236.05     45.79 o
  -7   6  10     2309.69     2077.50     64.85 o
  -6   6  10        9.70       16.18     11.10 o
  -5   6  10      845.21      840.20     34.92 o
  -4   6  10     1671.05     1701.68     40.46 o
  -3   6  10      709.62      713.37     28.85 o
  -2   6  10        5.48       -7.76     12.30 o
  -1   6  10     2458.78     2448.92     55.59 o
   0   6  10     1576.34     1635.12     50.86 o
   1   6  10        2.94       14.92     19.83 o
   2   6  10      272.71      302.19     32.62 o
   3   6  10      670.48      676.83     52.60 o
 -12   7  10       83.39      158.16     53.09 o
 -11   7  10        0.40      -38.45     40.07 o
 -10   7  10        4.78       48.01     42.81 o
  -9   7  10        5.72       37.34     38.45 o
  -8   7  10       18.69      -14.94     28.81 o
  -7   7  10       26.35       35.40     15.71 o
  -6   7  10       20.53       17.63     11.92 o
  -5   7  10      787.47      835.19     28.94 o
  -4   7  10      647.40      630.71     26.19 o
  -3   7  10      247.94      228.86     19.27 o
  -2   7  10       52.58       23.68     13.87 o
  -1   7  10       31.08       15.87     15.40 o
   0   7  10       89.78      101.64     36.45 o
   1   7  10       94.23      168.61     25.89 o
   2   7  10        6.44      -20.00     21.51 o
   3   7  10        4.66       19.03     25.91 o
 -12   8  10      276.84      146.90     55.82 o
 -11   8  10      423.96      407.74     65.77 o
 -10   8  10     2080.91     2040.42    116.85 o
  -9   8  10      446.42      522.33     64.83 o
  -8   8  10      182.99      168.66     46.22 o
  -7   8  10      702.18      697.44     63.93 o
  -6   8  10      173.71      217.73     17.93 o
  -5   8  10     1743.31     1714.29     50.20 o
  -4   8  10     1724.50     1708.50     69.37 o
  -3   8  10     2575.68     2522.57     56.46 o
  -2   8  10       89.13       80.87     16.47 o
  -1   8  10      351.82      413.00     37.87 o
   0   8  10     1278.67     1251.82    126.35 o
   1   8  10      678.37      731.47     40.91 o
   2   8  10      325.80      407.44     36.80 o
 -12   9  10      124.95      175.96     57.79 o
 -11   9  10       19.71       10.07     46.18 o
 -10   9  10       91.13       77.08     45.71 o
  -9   9  10      384.76      376.33     59.88 o
  -8   9  10      455.58      460.45     59.45 o
  -7   9  10        5.67       16.74     25.44 o
  -6   9  10      815.86      883.43     28.09 o
  -5   9  10     2645.85     2675.58     54.45 o
  -4   9  10      658.21      638.13     25.74 o
  -3   9  10      182.85      191.61     17.52 o
  -2   9  10      518.32      518.08     39.92 o
  -1   9  10       62.46       36.07     16.24 o
   0   9  10      181.67      268.38     34.29 o
   1   9  10     1821.07     1784.68     58.74 o
   2   9  10     1550.10     1372.20     56.49 o
 -11  10  10       14.27       45.58     45.71 o
 -10  10  10      356.73      404.71     65.04 o
  -9  10  10      335.73      293.41     57.61 o
  -8  10  10     1181.03     1183.89     59.94 o
  -7  10  10     1681.54     1572.63    123.49 o
  -6  10  10      586.73      573.38     24.24 o
  -5  10  10      290.82      293.63     19.52 o
  -4  10  10      358.51      326.12     20.85 o
  -3  10  10        2.82        0.42     13.10 o
  -2  10  10       97.56       84.98     15.93 o
  -1  10  10        4.72       11.79     15.71 o
   0  10  10       38.60       65.33     27.12 o
   1  10  10       47.51       54.65     28.39 o
   2  10  10      143.43      133.55     29.76 o
 -11  11  10      299.45      293.41     66.11 o
 -10  11  10      373.48      280.22     60.60 o
  -9  11  10     1792.93     1843.49     75.83 o
  -8  11  10     1126.54     1044.84    146.36 o
  -7  11  10      125.20      111.38     29.06 o
  -6  11  10     2052.00     2096.41     56.82 o
  -5  11  10     1210.23     1282.72     55.06 o
  -4  11  10      179.06      158.50     21.10 o
  -3  11  10     1070.05     1048.47     40.76 o
  -2  11  10     1739.74     1841.66     44.23 o
  -1  11  10      886.31      929.98     51.17 o
   0  11  10       70.13      114.08     29.77 o
   1  11  10      201.63      234.34    105.84 o
   2  11  10      256.16      268.40     35.08 o
 -11  12  10       65.31       95.68     51.60 o
 -10  12  10      786.46      790.84     55.06 o
  -9  12  10      154.45      148.46     73.15 o
  -8  12  10      405.63      398.76     41.51 o
  -7  12  10     1325.83     1281.01     55.07 o
  -6  12  10      359.05      378.35     28.12 o
  -5  12  10       38.04       31.47     14.17 o
  -4  12  10      676.06      657.61     28.16 o
  -3  12  10     1131.65     1049.90     35.15 o
  -2  12  10        7.24       24.84     15.65 o
  -1  12  10      228.70      197.17     20.50 o
   0  12  10      836.08      907.87     89.45 o
   1  12  10       33.89       35.71     73.83 o
 -11  13  10       85.01       64.96     52.54 o
 -10  13  10       25.35       -5.88     62.80 o
  -9  13  10      283.47      337.96    102.41 o
  -8  13  10       52.28       66.50     29.36 o
  -7  13  10        1.40        5.75     18.31 o
  -6  13  10      148.36      207.70     25.00 o
  -5  13  10       78.10       98.55     17.20 o
  -4  13  10       76.06       75.32     17.09 o
  -3  13  10      294.31      342.01     23.92 o
  -2  13  10      805.14      813.10     32.50 o
  -1  13  10      447.12      465.20     32.92 o
   0  13  10       51.16       36.53     22.20 o
   1  13  10      177.78      179.21     37.41 o
 -10  14  10       64.83       97.52     35.58 o
  -9  14  10       50.52       58.27     31.91 o
  -8  14  10     1770.59     1782.33     79.14 o
  -7  14  10     2549.20     2380.71     65.75 o
  -6  14  10     1452.64     1436.72     50.58 o
  -5  14  10      248.11      218.00     21.27 o
  -4  14  10     1573.34     1632.26     44.18 o
  -3  14  10      354.47      352.42     24.93 o
  -2  14  10      153.61      171.16     26.47 o
  -1  14  10     1075.65      977.29     44.19 o
   0  14  10      776.47      717.69     40.84 o
   1  14  10        6.30       23.47     32.51 o
 -10  15  10        9.39       20.24     31.43 o
  -9  15  10       52.84       64.93     32.95 o
  -8  15  10       79.13       83.74     24.37 o
  -7  15  10       42.37       65.21     22.47 o
  -6  15  10      216.30      191.91     28.62 o
  -5  15  10       10.33        3.81     18.49 o
  -4  15  10       23.64       27.82     17.10 o
  -3  15  10      172.42      169.30     25.97 o
  -2  15  10      899.64      920.96     49.72 o
  -1  15  10      659.28      695.71     41.73 o
   0  15  10        3.73        9.76     22.71 o
  -9  16  10      264.23      301.52     93.49 o
  -8  16  10       89.29       80.09     25.67 o
  -7  16  10      183.11      206.16     28.39 o
  -6  16  10       81.15       70.84     38.63 o
  -5  16  10     1820.52     1726.97     56.69 o
  -4  16  10      533.42      616.32     31.88 o
  -3  16  10      145.52      127.88     21.47 o
  -2  16  10        3.66       11.80     18.18 o
  -1  16  10      118.23      148.28     27.76 o
   0  16  10      130.67      142.39     34.21 o
  -9  17  10      754.46      878.26     86.72 o
  -8  17  10      565.48      544.31     39.55 o
  -7  17  10       53.32       60.66     24.92 o
  -6  17  10      713.77      736.85     42.26 o
  -5  17  10      816.77      774.47     52.91 o
  -4  17  10        4.58      -16.95     16.95 o
  -3  17  10     1074.21     1029.74     39.88 o
  -2  17  10     2338.88     2463.32     59.42 o
  -1  17  10      378.72      344.29     34.04 o
  -8  18  10      181.92      193.74     33.68 o
  -7  18  10      197.36      203.99     31.45 o
  -6  18  10      222.85      210.52     30.16 o
  -5  18  10       13.66       11.54     22.92 o
  -4  18  10       73.67       66.86     24.66 o
  -3  18  10       46.58       27.89     20.03 o
  -2  18  10      172.22      155.05     33.44 o
  -7  19  10      217.05      218.29     32.96 o
  -6  19  10      927.40      948.00     49.96 o
  -5  19  10      884.81      894.85     48.34 o
  -4  19  10      201.18      200.91     30.86 o
  -3  19  10       18.56       32.11     20.98 o
 -12   1  11     1293.95     1304.02     66.54 o
 -11   1  11      499.11      416.52     77.14 o
 -10   1  11      220.99      236.77     36.15 o
  -9   1  11     1727.00     1824.71     69.90 o
  -8   1  11     1569.65     1519.26     62.43 o
  -7   1  11      425.12      447.71     36.90 o
  -6   1  11      308.45      304.18     32.01 o
  -5   1  11     1877.10     1856.71     50.30 o
  -4   1  11     1116.30     1128.26     29.92 o
  -3   1  11     1145.74     1129.75     34.60 o
  -2   1  11     2936.28     2893.16     88.85 o
  -1   1  11     1519.72     1546.17     60.49 o
   0   1  11      238.08      211.70     25.74 o
   1   1  11      362.01      340.78     32.61 o
   2   1  11      693.72      818.59     61.95 o
 -12   2  11      126.78      124.66     35.55 o
 -11   2  11        6.36       16.75     25.67 o
 -10   2  11       15.76       27.68     25.89 o
  -9   2  11      116.62      121.67     33.93 o
  -8   2  11       65.24      113.11     27.87 o
  -7   2  11     2198.68     2190.09    102.43 o
  -6   2  11     1837.74     1868.97     50.35 o
  -5   2  11      106.05      116.56     19.75 o
  -4   2  11      719.84      756.39     25.34 o
  -3   2  11      875.05      903.44     48.77 o
  -2   2  11        5.65       13.56     14.81 o
  -1   2  11     1441.08     1431.44     53.44 o
   0   2  11      992.14     1023.02     82.72 o
   1   2  11       43.46       54.15     23.20 o
   2   2  11      704.63      841.48     47.65 o
 -12   3  11       18.62        2.77     29.56 o
 -11   3  11        1.07      -14.72     25.66 o
 -10   3  11      161.53       93.66     29.95 o
  -9   3  11        5.08      -12.87     21.37 o
  -8   3  11      148.45      125.81     18.66 o
  -7   3  11      698.72      679.18     31.74 o
  -6   3  11      815.94      815.67     48.35 o
  -5   3  11     1586.94     1531.30     34.23 o
  -4   3  11      111.11      117.75     23.40 o
  -3   3  11      116.59       91.18     16.77 o
  -2   3  11       52.56       61.95     17.86 o
  -1   3  11      354.51      395.75     28.53 o
   0   3  11      482.69      439.24     31.76 o
   1   3  11       36.81       34.05     22.13 o
   2   3  11      190.69      226.27     32.01 o
 -12   4  11        4.86       19.57     29.53 o
 -11   4  11      665.35      625.49     50.35 o
 -10   4  11     1797.93     1870.01     74.95 o
  -9   4  11      439.71      470.37     41.37 o
  -8   4  11       86.94      111.00     17.99 o
  -7   4  11     1171.33     1211.71     47.16 o
  -6   4  11      767.52      770.43     45.28 o
  -5   4  11      717.46      705.95     24.79 o
  -4   4  11     1511.69     1564.73     38.64 o
  -3   4  11     1894.89     1873.15     45.30 o
  -2   4  11       21.42       18.18     14.36 o
  -1   4  11     1261.08     1233.50     43.34 o
   0   4  11     2101.64     2167.77     61.83 o
   1   4  11      695.40      683.83     40.43 o
   2   4  11       11.94        8.82     24.46 o
 -12   5  11      640.43      898.79     89.11 o
 -11   5  11      671.92      640.08     73.62 o
 -10   5  11       28.00       24.07     39.95 o
  -9   5  11      890.71      813.31     73.11 o
  -8   5  11      962.77     1142.91     82.62 o
  -7   5  11       13.95       34.34     20.29 o
  -6   5  11      700.71      720.69     52.38 o
  -5   5  11     3790.12     3715.69     84.25 o
  -4   5  11       75.18       80.17     14.42 o
  -3   5  11       67.80       54.52     15.23 o
  -2   5  11      672.94      703.80     32.06 o
  -1   5  11      724.25      696.52     70.34 o
   0   5  11       22.70       16.93     20.25 o
   1   5  11      117.76      102.62     25.93 o
   2   5  11     1154.79     1274.98    123.35 o
 -12   6  11      111.92       44.85     49.25 o
 -11   6  11      762.27      806.69     80.36 o
 -10   6  11      962.10     1014.71     85.74 o
  -9   6  11       22.29       -0.34     34.36 o
  -8   6  11        8.41       -8.15     32.95 o
  -7   6  11      192.92      178.30     16.51 o
  -6   6  11      237.18      258.39     18.15 o
  -5   6  11      559.22      523.43     24.30 o
  -4   6  11     1069.43     1041.56     68.52 o
  -3   6  11      104.87      125.93     17.26 o
  -2   6  11      175.85      166.19     23.34 o
  -1   6  11        8.05        0.40     20.34 o
   0   6  11      266.38      295.73     28.98 o
   1   6  11      164.68      182.96     28.74 o
   2   6  11       17.01       10.91     25.06 o
 -12   7  11      548.99      638.54     80.92 o
 -11   7  11      263.70      166.36     53.01 o
 -10   7  11      136.52      110.96     47.41 o
  -9   7  11     1426.76     1404.65     93.38 o
  -8   7  11     1289.54     1245.38     85.65 o
  -7   7  11      232.88      204.05     28.49 o
  -6   7  11     1996.69     2088.05     46.52 o
  -5   7  11     4975.68     4812.23     80.50 o
  -4   7  11     3921.15     3942.05     84.09 o
  -3   7  11      123.56      121.31     17.76 o
  -2   7  11      453.89      477.86     26.99 o
  -1   7  11       16.83       -8.03     21.03 o
   0   7  11      410.65      412.81     32.81 o
   1   7  11      972.89     1005.65     48.41 o
   2   7  11      306.58      413.93     59.79 o
 -12   8  11      391.46      407.83     68.92 o
 -11   8  11      196.70      259.78     61.07 o
 -10   8  11      478.49      441.84     65.89 o
  -9   8  11      495.71      472.78     64.44 o
  -8   8  11      144.27      173.53     46.73 o
  -7   8  11       58.84       62.19     19.30 o
  -6   8  11       35.00       28.69     13.76 o
  -5   8  11      530.02      466.69     24.87 o
  -4   8  11      206.62      217.08     20.58 o
  -3   8  11      443.53      448.59     26.12 o
  -2   8  11      110.06      128.75     19.53 o
  -1   8  11       60.17       63.55     18.68 o
   0   8  11      358.31      324.74     36.74 o
   1   8  11      268.34      297.13     33.16 o
 -11   9  11        2.46      -18.44     40.63 o
 -10   9  11        1.25      -22.19     36.79 o
  -9   9  11      160.59      168.28     50.62 o
  -8   9  11      320.79      305.62     55.01 o
  -7   9  11      209.02      216.83     30.05 o
  -6   9  11       35.16       32.05     14.71 o
  -5   9  11       21.04       29.97     15.45 o
  -4   9  11       31.34       18.72     14.97 o
  -3   9  11      770.89      807.93     33.80 o
  -2   9  11     1512.26     1476.23     44.93 o
  -1   9  11      226.95      267.92     41.59 o
   0   9  11        0.46      -23.87     23.87 o
   1   9  11      147.89      160.75     30.78 o
 -10  10  11     1610.68     1567.25    110.58 o
  -9  10  11      393.63      340.40     60.86 o
  -8  10  11       68.46       95.34     43.23 o
  -7  10  11     1784.91     1974.76     62.27 o
  -6  10  11      872.18      875.43     30.31 o
  -5  10  11       92.71       84.53     18.27 o
  -4  10  11     2153.27     2203.13     54.15 o
  -3  10  11     1349.90     1373.68     43.21 o
  -2  10  11       40.10       41.91     17.69 o
  -1  10  11     1999.52     2066.69     71.43 o
   0  10  11     1759.67     1704.40     69.60 o
   1  10  11      344.62      461.19     39.42 o
 -11  11  11      300.31      361.31     72.25 o
 -10  11  11       99.47      107.85     53.99 o
  -9  11  11      109.45       36.28     43.83 o
  -8  11  11       13.10       12.95     25.71 o
  -7  11  11        1.22       21.32     20.38 o
  -6  11  11      737.41      716.67     33.90 o
  -5  11  11      897.80      906.03     32.87 o
  -4  11  11      317.61      324.75     22.93 o
  -3  11  11       80.70       93.48     20.05 o
  -2  11  11      256.91      275.61     32.95 o
  -1  11  11       42.51       58.28     26.84 o
   0  11  11      200.66      229.21     36.14 o
   1  11  11      495.89      543.27     41.94 o
 -11  12  11       83.11      110.49     55.01 o
 -10  12  11      158.68      149.88     56.16 o
  -9  12  11       25.68       32.23     29.09 o
  -8  12  11      796.48      821.92     52.29 o
  -7  12  11     1881.42     1911.25     56.61 o
  -6  12  11     2610.22     2703.68     66.46 o
  -5  12  11      131.85      148.14     35.36 o
  -4  12  11      525.18      597.81     28.66 o
  -3  12  11      153.38      142.31     19.98 o
  -2  12  11      279.92      286.85     26.33 o
  -1  12  11       16.30        8.68     24.85 o
   0  12  11      165.20      158.61     34.89 o
 -10  13  11      115.79      163.54     57.91 o
  -9  13  11      878.09     1064.02     64.30 o
  -8  13  11     1295.63     1394.85     51.89 o
  -7  13  11      110.79       99.34     29.18 o
  -6  13  11      138.08      153.52     23.81 o
  -5  13  11      194.51      212.43     28.98 o
  -4  13  11      174.09      151.79     21.50 o
  -3  13  11      550.76      629.50     59.86 o
  -2  13  11     1797.21     1850.77     48.33 o
  -1  13  11      928.17      991.11     56.33 o
   0  13  11       56.95       75.89     45.11 o
 -10  14  11       14.60        2.56     35.34 o
  -9  14  11       51.51       70.35     34.04 o
  -8  14  11        2.57      -13.48     21.41 o
  -7  14  11       54.51       72.51     22.77 o
  -6  14  11      174.02      181.54     26.28 o
  -5  14  11       54.62       66.55     18.69 o
  -4  14  11        5.70       -5.31     15.74 o
  -3  14  11        0.43        9.92     17.50 o
  -2  14  11        4.54      -12.95     16.60 o
  -1  14  11      117.89      140.87     54.33 o
  -9  15  11      358.96      333.22     39.43 o
  -8  15  11      790.07      773.62     53.13 o
  -7  15  11      122.59      150.02     37.99 o
  -6  15  11      394.96      360.83     31.83 o
  -5  15  11     1082.28     1220.93     72.36 o
  -4  15  11       73.14       99.04     24.04 o
  -3  15  11      745.93      777.96     35.22 o
  -2  15  11     2320.69     2425.96     69.08 o
  -1  15  11      808.19      801.77     58.11 o
  -9  16  11        5.96      -22.00     22.00 o
  -8  16  11      350.09      321.97     33.92 o
  -7  16  11     2165.02     2218.18     79.89 o
  -6  16  11      615.55      604.62     38.78 o
  -5  16  11       19.73       -6.17     20.17 o
  -4  16  11      254.71      317.50     26.87 o
  -3  16  11      515.31      549.79     36.15 o
  -2  16  11        2.13      -15.88     22.28 o
  -8  17  11       60.42      108.72     28.51 o
  -7  17  11        2.99        1.30     27.53 o
  -6  17  11      486.94      449.11     46.62 o
  -5  17  11      254.68      257.63     34.10 o
  -4  17  11      600.23      652.32     34.92 o
  -3  17  11       58.44       44.30     20.99 o
  -6  18  11      137.60      140.92     28.91 o
  -5  18  11        9.54        3.96     23.00 o
  -4  18  11      541.43      598.79     40.30 o
 -12   0  12     1777.02     1627.13    106.78 o
 -11   0  12      100.82       60.56     45.15 o
 -10   0  12      835.88      818.35     76.69 o
  -9   0  12       62.44       47.12     38.32 o
  -8   0  12     1167.34     1224.30     82.15 o
  -7   0  12     5370.06     5243.81    174.94 o
  -6   0  12      772.56      828.97     67.17 o
  -5   0  12      528.46      544.85     40.14 o
  -4   0  12     1025.26      945.53     69.05 o
  -3   0  12     1772.98     1735.58     95.17 o
  -2   0  12      826.75      768.07     72.25 o
  -1   0  12        5.87        6.27     37.98 o
   0   0  12      272.26      265.46     60.13 o
   1   0  12       19.60      -36.62     36.62 o
 -12   1  12      510.44      516.67     49.56 o
 -11   1  12       75.97      130.23     34.66 o
 -10   1  12       11.99       40.13     28.40 o
  -9   1  12      674.41      645.60     52.02 o
  -8   1  12     1028.83     1085.56    146.66 o
  -7   1  12       31.28       43.86     29.60 o
  -6   1  12      101.96      121.85     21.07 o
  -5   1  12     1191.09     1224.69     52.57 o
  -4   1  12       34.33       24.09     11.39 o
  -3   1  12      150.46      163.76     31.05 o
  -2   1  12      367.22      386.10     27.16 o
  -1   1  12      640.18      662.47     38.65 o
   0   1  12        0.49       -2.01     29.72 o
   1   1  12       23.86       -2.31     34.33 o
 -12   2  12      113.01      107.19     34.51 o
 -11   2  12      221.32      224.50     38.73 o
 -10   2  12      588.60      594.89     48.79 o
  -9   2  12      454.20      463.12     42.49 o
  -8   2  12      104.18      102.99     20.74 o
  -7   2  12       13.22       15.17     16.00 o
  -6   2  12      747.72      763.52     50.63 o
  -5   2  12        3.25        0.12     12.14 o
  -4   2  12      646.43      619.58     25.22 o
  -3   2  12      532.73      522.37     27.50 o
  -2   2  12      185.58      214.14     23.60 o
  -1   2  12      229.79      263.82     27.09 o
   0   2  12      707.18      656.24     39.52 o
   1   2  12      703.41      839.49     47.00 o
 -12   3  12     1131.61     1400.98    131.79 o
 -11   3  12      738.20      690.70     63.89 o
 -10   3  12       95.82       93.88     41.46 o
  -9   3  12     1772.31     1842.17     73.90 o
  -8   3  12     2077.72     2181.71     56.94 o
  -7   3  12      414.48      399.52     18.97 o
  -6   3  12       38.80       22.70     21.17 o
  -5   3  12      229.89      267.50     33.59 o
  -4   3  12     1647.85     1639.18     40.80 o
  -3   3  12      186.08      210.88     23.20 o
  -2   3  12     2194.50     2155.60     82.04 o
  -1   3  12     1833.57     1916.17     56.88 o
   0   3  12      261.86      209.24     35.79 o
   1   3  12      794.50      882.33     47.93 o
 -12   4  12      131.83      148.70     38.31 o
 -11   4  12      211.61      236.03     47.99 o
 -10   4  12       22.98       -7.63     32.63 o
  -9   4  12       36.21       53.53     28.54 o
  -8   4  12        4.36       22.05     33.52 o
  -7   4  12       51.69       68.16     12.22 o
  -6   4  12        1.90        3.91      9.91 o
  -5   4  12      751.34      734.93     33.85 o
  -4   4  12       28.32       32.77     21.52 o
  -3   4  12       21.46       16.05     14.42 o
  -2   4  12      254.88      247.24     24.59 o
  -1   4  12       79.08       54.72     38.50 o
   0   4  12      305.12      376.72     33.42 o
   1   4  12       13.05      -18.95     23.15 o
 -12   5  12      889.79      706.32     80.62 o
 -11   5  12     1069.92     1173.68     95.60 o
 -10   5  12       80.55      144.51     47.93 o
  -9   5  12      348.78      325.25     57.40 o
  -8   5  12      189.64      199.26     47.50 o
  -7   5  12        9.32       10.74     11.32 o
  -6   5  12     1715.35     1686.56     39.95 o
  -5   5  12     2810.52     2804.96     55.49 o
  -4   5  12     2437.73     2538.21     92.66 o
  -3   5  12      610.02      668.12     30.49 o
  -2   5  12      111.78      105.49     23.51 o
  -1   5  12       12.10        1.10     19.50 o
   0   5  12      547.09      559.30     38.28 o
   1   5  12      565.88      519.52     40.37 o
 -12   6  12        8.22        6.70     47.97 o
 -11   6  12      553.20      576.06     75.07 o
 -10   6  12     1199.07     1216.87     94.83 o
  -9   6  12     1286.36     1211.71     91.12 o
  -8   6  12       83.38       37.30     36.87 o
  -7   6  12     1541.34     1536.27     39.32 o
  -6   6  12     1816.15     1832.69     43.30 o
  -5   6  12        8.58       12.16     13.19 o
  -4   6  12      674.52      655.23     31.58 o
  -3   6  12     1704.21     1795.57     62.71 o
  -2   6  12      172.81      176.60     21.80 o
  -1   6  12     1137.70     1100.99     54.24 o
   0   6  12     1736.55     1722.84    102.11 o
 -12   7  12      112.09      107.29     56.55 o
 -11   7  12        1.20       -6.53     44.73 o
 -10   7  12        2.62       -8.02     41.65 o
  -9   7  12      283.69      251.54     55.78 o
  -8   7  12       49.25       50.10     18.85 o
  -7   7  12       21.67       26.07     13.96 o
  -6   7  12        0.48        3.55     13.04 o
  -5   7  12      320.09      334.83     22.58 o
  -4   7  12      432.09      417.19     29.72 o
  -3   7  12       35.71       34.79     16.96 o
  -2   7  12      169.75      157.01     29.69 o
  -1   7  12      220.38      211.57     27.31 o
   0   7  12        7.43        3.10     22.95 o
 -11   8  12      366.02      273.91     66.96 o
 -10   8  12     1487.55     1707.71    111.90 o
  -9   8  12      793.14      681.69     74.60 o
  -8   8  12       29.24       48.57     19.59 o
  -7   8  12      457.62      540.92     32.68 o
  -6   8  12      920.09      959.33     34.63 o
  -5   8  12       52.28       38.97     15.96 o
  -4   8  12     1374.61     1390.15     42.17 o
  -3   8  12      910.39      865.20     36.19 o
  -2   8  12      199.59      190.21     22.62 o
  -1   8  12      121.44      176.07     45.75 o
   0   8  12     2478.25     2566.31    132.47 o
 -11   9  12      898.79     1054.10     96.15 o
 -10   9  12      222.83      398.44     68.71 o
  -9   9  12       68.19      135.12     50.10 o
  -8   9  12      436.37      429.51     33.23 o
  -7   9  12       36.00       89.99     37.71 o
  -6   9  12       72.51       79.08     22.51 o
  -5   9  12     1710.17     1776.69     52.73 o
  -4   9  12     1743.42     1793.68    109.64 o
  -3   9  12      282.83      302.05     25.40 o
  -2   9  12       67.38       88.60     20.96 o
  -1   9  12      221.47      229.25     34.73 o
   0   9  12      113.14       99.59     27.57 o
 -11  10  12        7.40       67.00     50.70 o
 -10  10  12        0.79       17.71     47.54 o
  -9  10  12      387.41      335.45     62.05 o
  -8  10  12     1129.54     1049.97     48.39 o
  -7  10  12      265.03      301.24     29.94 o
  -6  10  12       53.64       53.76     18.94 o
  -5  10  12       63.89       62.50     22.33 o
  -4  10  12      180.23      194.00     22.95 o
  -3  10  12      148.09      147.50     22.00 o
  -2  10  12        1.48       11.24     19.15 o
  -1  10  12      283.69      257.58     36.85 o
   0  10  12       10.68      -30.39     31.97 o
 -11  11  12      818.93     1001.82    101.91 o
 -10  11  12       70.86      102.81     53.13 o
  -9  11  12      810.62      989.27     89.79 o
  -8  11  12     1515.75     1646.27    169.03 o
  -7  11  12      484.33      586.65     75.03 o
  -6  11  12      145.57      156.60     21.57 o
  -5  11  12      403.20      446.01     28.88 o
  -4  11  12      241.91      256.20     26.70 o
  -3  11  12       10.81       -9.08     17.66 o
  -2  11  12     2288.82     2256.27    173.68 o
  -1  11  12     1470.23     1437.82     65.12 o
 -10  12  12      462.69      433.90     74.26 o
  -9  12  12      215.05      239.34     33.18 o
  -8  12  12        3.31       35.53     23.53 o
  -7  12  12     1314.32     1431.32     57.52 o
  -6  12  12      632.84      736.24     54.65 o
  -5  12  12      135.69      158.12     22.89 o
  -4  12  12      821.60      844.41     54.10 o
  -3  12  12      957.07      976.54     83.14 o
  -2  12  12       25.23       17.06     26.60 o
  -1  12  12        9.00       59.25     30.48 o
 -10  13  12      323.42      423.62     75.92 o
  -9  13  12      218.99      241.00     68.35 o
  -8  13  12      150.74      172.85     31.83 o
  -7  13  12      321.03      400.89     32.39 o
  -6  13  12       77.85       78.12     22.40 o
  -5  13  12       44.00       63.56     18.90 o
  -4  13  12       22.31      -18.62     52.81 o
  -3  13  12       84.24       93.72     23.47 o
  -2  13  12      478.86      506.77     43.85 o
  -9  14  12        9.20        4.83     37.53 o
  -8  14  12      622.45      668.26     40.69 o
  -7  14  12     1037.54     1123.53     48.24 o
  -6  14  12     1038.16     1102.25     62.23 o
  -5  14  12      219.20      228.75     24.00 o
  -4  14  12      621.98      674.97     33.27 o
  -3  14  12     1051.34     1070.29     54.71 o
  -2  14  12      390.00      368.74     41.73 o
  -8  15  12      117.81       97.95     26.62 o
  -7  15  12      804.90      786.41     43.74 o
  -6  15  12      153.82      219.72     29.38 o
  -5  15  12        4.52        2.66     20.65 o
  -4  15  12       34.80       48.19     20.58 o
  -3  15  12       80.79       93.44     22.32 o
  -7  16  12       36.08       35.89     23.88 o
  -6  16  12      140.48       89.77     25.70 o
  -5  16  12       42.58       78.05     24.89 o
  -4  16  12      110.91       84.76     32.60 o
 -12   1  13       35.84       33.76     32.90 o
 -11   1  13      464.93      471.09     49.26 o
 -10   1  13       17.55       11.10     29.11 o
  -9   1  13      996.26      920.78     57.27 o
  -8   1  13     2764.59     2738.86    250.99 o
  -7   1  13     3049.22     2877.36     70.19 o
  -6   1  13        1.82        4.30     20.23 o
  -5   1  13     1086.23     1066.38     44.13 o
  -4   1  13      205.84      262.09     58.85 o
  -3   1  13       63.96       73.18     29.27 o
  -2   1  13      840.02      864.10     58.55 o
  -1   1  13     1131.61     1253.96    195.23 o
   0   1  13       31.12       29.12     34.10 o
 -12   2  13      287.31      288.45     53.11 o
 -11   2  13        3.22        5.18     29.84 o
 -10   2  13       50.70       59.72     32.07 o
  -9   2  13      543.10      533.95     48.44 o
  -8   2  13       39.75       20.21     22.11 o
  -7   2  13      271.39      342.30     34.63 o
  -6   2  13      662.76      631.49     57.68 o
  -5   2  13      273.57      308.47     57.61 o
  -4   2  13      351.67      349.51     22.94 o
  -3   2  13     2584.42     2658.14     61.78 o
  -2   2  13     1528.34     1630.58     52.13 o
  -1   2  13      103.52      158.52     27.60 o
 -12   3  13      329.95      317.48     47.00 o
 -11   3  13      513.71      598.76     53.99 o
 -10   3  13      333.96      402.60     45.33 o
  -9   3  13      292.65      356.25     42.82 o
  -8   3  13      272.29      258.83     31.77 o
  -7   3  13     1177.36     1079.53     53.25 o
  -6   3  13      177.16      212.11     31.53 o
  -5   3  13      213.22      242.60     28.32 o
  -4   3  13      192.72      204.84     19.78 o
  -3   3  13      295.04      320.35     25.19 o
  -2   3  13      112.39      124.68     25.54 o
  -1   3  13       49.10       59.54     23.91 o
 -12   4  13      262.01      318.85     67.56 o
 -11   4  13       46.89       50.88     33.39 o
 -10   4  13     1575.12     1583.86    106.91 o
  -9   4  13     1587.20     1854.60    109.81 o
  -8   4  13      105.17      123.04     38.37 o
  -7   4  13     2202.75     2174.62     71.74 o
  -6   4  13      718.24      708.17     44.89 o
  -5   4  13       93.14       88.65     15.13 o
  -4   4  13      411.16      458.01     25.00 o
  -3   4  13     1341.31     1293.64     43.93 o
  -2   4  13      114.02      138.19     23.74 o
  -1   4  13        0.99        5.18     22.74 o
 -11   5  13      652.23      584.81     78.87 o
 -10   5  13      128.35      228.11     58.26 o
  -9   5  13      104.64       61.03     43.02 o
  -8   5  13      813.01      780.53     74.98 o
  -7   5  13      443.92      416.73     37.12 o
  -6   5  13       13.67        5.48     11.87 o
  -5   5  13     1121.69     1140.59     40.93 o
  -4   5  13      114.72      118.51     18.25 o
  -3   5  13       53.58       35.05     31.07 o
  -2   5  13      211.00      225.51     26.71 o
  -1   5  13      757.24      869.55     59.95 o
 -11   6  13      308.68      335.79     68.84 o
 -10   6  13      231.36      141.18     52.45 o
  -9   6  13       87.32       64.87     45.20 o
  -8   6  13       11.67       16.64     15.81 o
  -7   6  13      119.72      131.35     34.23 o
  -6   6  13     1191.52     1178.13     35.90 o
  -5   6  13       72.78       63.88     16.56 o
  -4   6  13       78.78       62.42     19.12 o
  -3   6  13        5.54       15.02     17.02 o
  -2   6  13        6.34       20.93     20.61 o
  -1   6  13      147.33      227.74     59.61 o
 -11   7  13      841.50      817.66     89.28 o
 -10   7  13      765.44      687.41     79.89 o
  -9   7  13       14.16        9.20     19.92 o
  -8   7  13      306.24      342.42     38.94 o
  -7   7  13       10.46      -12.94     13.69 o
  -6   7  13      531.70      546.84     27.89 o
  -5   7  13      997.05     1034.79     36.51 o
  -4   7  13     1177.48     1272.14     49.78 o
  -3   7  13      539.53      559.20     31.73 o
  -2   7  13       46.78       55.15     25.11 o
  -1   7  13      602.10      616.95     55.63 o
 -11   8  13       47.87       62.01     49.98 o
 -10   8  13      599.07      672.77     80.87 o
  -9   8  13      160.15      157.02     71.40 o
  -8   8  13        8.39       35.14     18.87 o
  -7   8  13      112.43      107.66     21.43 o
  -6   8  13      269.67      303.05     23.11 o
  -5   8  13       81.73      125.49     19.71 o
  -4   8  13        2.69        1.69     18.43 o
  -3   8  13      237.72      269.73     26.03 o
  -2   8  13       12.62       13.48     23.31 o
  -1   8  13      121.61      103.49     26.90 o
 -11   9  13      515.41      602.65     84.80 o
 -10   9  13      125.35      176.94     61.33 o
  -9   9  13      330.67      365.04     32.78 o
  -8   9  13      367.97      363.61     35.64 o
  -7   9  13      178.31      224.84     26.97 o
  -6   9  13        1.37       21.62     16.46 o
  -5   9  13      152.39      164.46     27.82 o
  -4   9  13      341.26      397.67     28.55 o
  -3   9  13        3.07       -4.92     17.78 o
  -2   9  13      343.29      329.99     37.34 o
 -10  10  13      563.45      616.05     81.81 o
  -9  10  13      682.87      679.44     77.20 o
  -8  10  13      114.10      124.01     25.77 o
  -7  10  13      921.61      940.01     67.79 o
  -6  10  13     2215.66     2228.37     56.19 o
  -5  10  13       50.95       13.38     17.61 o
  -4  10  13      268.52      258.53     25.42 o
  -3  10  13      748.45      832.20     39.00 o
  -2  10  13      472.40      506.85     43.07 o
 -10  11  13      652.79      827.14     90.18 o
  -9  11  13      100.51      109.39     27.40 o
  -8  11  13      354.48      437.56     73.81 o
  -7  11  13       67.43       77.68     25.32 o
  -6  11  13        5.95      -19.75     20.00 o
  -5  11  13      384.96      422.01     35.80 o
  -4  11  13      451.02      479.73     31.85 o
  -3  11  13        8.02       24.03     30.90 o
  -2  11  13        0.74       32.78     34.95 o
  -9  12  13       25.25       42.72     25.61 o
  -8  12  13        2.88       19.40     32.16 o
  -7  12  13      570.92      658.55    137.79 o
  -6  12  13     1116.89     1171.94     53.62 o
  -5  12  13      105.62      130.63     27.29 o
  -4  12  13      635.30      609.83     61.76 o
  -3  12  13      544.64      579.46     44.68 o
  -9  13  13      586.14      650.92     85.44 o
  -8  13  13     2762.18     2849.47     97.71 o
  -7  13  13      330.11      373.55     36.98 o
  -6  13  13      121.10      135.47     30.60 o
  -5  13  13       18.89       37.02     21.28 o
  -4  13  13      355.60      416.63     37.82 o
  -8  14  13        2.59       24.45     44.21 o
  -7  14  13       14.43       -7.00     29.21 o
  -6  14  13      142.53      196.42     66.56 o
  -5  14  13       62.53      110.15     29.50 o
 -11   0  14       52.39       57.49     46.77 o
 -10   0  14      538.01      462.80     68.41 o
  -9   0  14      275.17      353.59     62.78 o
  -8   0  14     2027.25     2106.62    116.68 o
  -7   0  14      259.07      257.00     49.63 o
  -6   0  14      889.03      840.54     71.87 o
  -5   0  14      199.18      128.03     44.56 o
  -4   0  14      133.98      160.13     50.40 o
  -3   0  14     3758.04     3812.23    160.94 o
  -2   0  14     1136.13     1066.18     96.37 o
 -11   1  14       76.47       99.72     44.85 o
 -10   1  14       21.27       38.95     32.68 o
  -9   1  14      896.92      897.41     71.29 o
  -8   1  14     1033.98     1144.81     48.43 o
  -7   1  14       33.95       72.98     27.34 o
  -6   1  14       49.68       82.10     23.24 o
  -5   1  14       56.39       30.14     27.67 o
  -4   1  14       25.58       26.81     28.31 o
  -3   1  14        2.75      -26.38     36.17 o
  -2   1  14        1.26      -11.13     31.45 o
 -11   2  14      112.09       33.48     82.37 o
 -10   2  14       66.01       21.85     39.90 o
  -9   2  14      340.26      348.64     43.91 o
  -8   2  14        7.85      -20.76     22.71 o
  -7   2  14        3.49       -1.56     29.47 o
  -6   2  14      619.42      691.40     48.16 o
  -5   2  14      535.42      491.92     83.14 o
  -4   2  14        0.60      -25.82     25.82 o
  -3   2  14      204.17      167.30     39.33 o
  -2   2  14      299.17      339.59     47.47 o
 -11   3  14      117.51      104.36     37.27 o
 -10   3  14      122.05       70.32     34.71 o
  -9   3  14      255.42      212.07     54.93 o
  -8   3  14     1720.74     1751.03     68.37 o
  -7   3  14     1149.33     1168.04     57.68 o
  -6   3  14      138.08      156.11     30.82 o
  -5   3  14      160.13      228.69     35.37 o
  -4   3  14      198.84      157.28     35.68 o
  -3   3  14       12.89       19.64     18.70 o
  -2   3  14      202.24      164.04     40.95 o
 -11   4  14      178.83      235.20     63.59 o
 -10   4  14        0.77      -39.69     39.69 o
  -9   4  14        1.51       28.76     40.25 o
  -8   4  14      244.87      242.15     57.44 o
  -7   4  14      693.10      691.66     47.12 o
  -6   4  14       75.33       67.35     28.29 o
  -5   4  14        0.53       22.11     26.93 o
  -4   4  14       17.54       16.29     29.38 o
  -3   4  14      394.64      389.58     30.00 o
  -2   4  14      554.76      657.64     39.37 o
 -11   5  14     1050.08     1076.80     98.07 o
 -10   5  14     1221.48     1202.62     98.54 o
  -9   5  14       26.09       -9.05     40.76 o
  -8   5  14       46.05      106.10     46.60 o
  -7   5  14       66.00       63.34     27.23 o
  -6   5  14      115.62       97.31     38.96 o
  -5   5  14     2224.77     2290.05     80.80 o
  -4   5  14     2173.05     2182.53     55.52 o
  -3   5  14      227.58      212.00     26.48 o
  -2   5  14      121.57       74.47     24.42 o
 -11   6  14      243.20      233.53     65.34 o
 -10   6  14      293.39      334.12     68.20 o
  -9   6  14      409.31      479.19     71.95 o
  -8   6  14       86.18      144.46     51.17 o
  -7   6  14      665.03      645.00     45.84 o
  -6   6  14     3227.42     3310.16     97.41 o
  -5   6  14     1043.69     1159.78     60.14 o
  -4   6  14        1.59       20.98     31.45 o
  -3   6  14      456.41      505.81     34.02 o
 -10   7  14       38.56        1.54     45.20 o
  -9   7  14        1.62      -35.51     35.51 o
  -8   7  14      114.05      133.03     50.79 o
  -7   7  14        3.70        1.44     26.05 o
  -6   7  14        7.74      -24.52     24.52 o
  -5   7  14       84.20       92.53     19.78 o
  -4   7  14      117.05       95.36     20.70 o
  -3   7  14        0.29       22.80     23.45 o
 -10   8  14      748.01      762.69     88.56 o
  -9   8  14      610.61      457.21     72.64 o
  -8   8  14      213.95      238.57     59.15 o
  -7   8  14      650.51      624.97     71.95 o
  -6   8  14      981.11      935.35     54.64 o
  -5   8  14      727.11      814.69     36.42 o
  -4   8  14        3.13       13.64     19.11 o
  -3   8  14      499.25      544.20     40.57 o
 -10   9  14     1042.58     1230.19    106.44 o
  -9   9  14      106.72       50.06     44.56 o
  -8   9  14      187.91      210.74     56.25 o
  -7   9  14       42.80       34.40     40.71 o
  -6   9  14       89.48      102.10     20.35 o
  -5   9  14      360.17      367.00     27.82 o
  -4   9  14      647.86      709.80     36.21 o
  -9  10  14      202.53      305.76     39.16 o
  -8  10  14        7.72       40.01     22.58 o
  -7  10  14        1.10        4.87     34.74 o
  -6  10  14       18.94      -21.78     29.70 o
  -5  10  14       61.02       79.79     20.97 o
  -4  10  14      290.52      240.30     33.40 o
  -8  11  14      779.76     1012.73     50.56 o
  -7  11  14      516.53      564.63     39.72 o
  -6  11  14       41.46       12.86     22.31 o
  -5  11  14      327.28      426.41     57.82 o
  -7  12  14      154.87      157.87     30.00 o
  -6  12  14      764.42      773.92     78.48 o
 -10   1  15       29.35       65.05     39.05 o
  -9   1  15      141.16      141.30     38.45 o
  -8   1  15     1006.05     1147.65     48.21 o
  -7   1  15     1002.84      999.36     47.01 o
  -6   1  15      107.64      132.33     33.33 o
  -5   1  15      382.38      343.64     42.81 o
  -4   1  15      829.69      886.15     68.24 o
 -10   2  15      116.89      102.78     68.50 o
  -9   2  15     1282.60     1130.92     96.71 o
  -8   2  15      242.42      292.78     38.18 o
  -7   2  15        0.87      -23.52     39.65 o
  -6   2  15      115.55      131.41     34.74 o
  -5   2  15      106.09      108.50     35.04 o
  -4   2  15      190.08      153.43     38.69 o
 -10   3  15     1225.68     1206.84    102.34 o
  -9   3  15       34.11       18.65     43.49 o
  -8   3  15        1.04       45.89     28.30 o
  -7   3  15      101.40      141.10     32.32 o
  -6   3  15        4.82      -13.83     21.27 o
  -5   3  15        6.59       56.10     32.57 o
  -4   3  15        1.00      -12.51     30.12 o
 -10   4  15      763.30      852.19     92.14 o
  -9   4  15      262.99      243.01     61.37 o
  -8   4  15      546.50      543.54     70.93 o
  -7   4  15       87.41       99.73     31.45 o
  -6   4  15      679.64      761.45     52.40 o
  -5   4  15      720.49      738.59    109.17 o
  -4   4  15      472.04      507.73     51.01 o
 -10   5  15      381.99      507.87     75.88 o
  -9   5  15       72.69      112.16     53.69 o
  -8   5  15      400.48      316.24     61.88 o
  -7   5  15      415.50      430.81     65.51 o
  -6   5  15        3.62      -10.50     26.01 o
  -5   5  15      300.90      290.38     41.12 o
  -9   6  15        3.37       36.57     45.37 o
  -8   6  15        8.89       15.11     46.13 o
  -7   6  15      106.74       91.89     32.35 o
  -6   6  15      633.76      810.07    102.66 o
  -5   6  15      437.50      504.15     47.85 o
  -9   7  15       89.46       85.61     53.94 o
  -8   7  15      295.79      308.47     62.91 o
  -7   7  15      303.08      232.47     56.72 o
  -6   7  15       79.79       88.37     35.36 o
  -8   8  15       28.77      -37.68     37.68 o
  -7   8  15      124.51      202.25     53.48 o
  -6   8  15      163.64      310.09    129.23 o
 
